# Supplementary material for: V1R promoters are well conserved and exhibit common putative regulatory motifs
Source: BMC Genomics. 2007 Jul 25;8:253. doi: 10.1186/1471-2164-8-253 (PMC1955453; doi:10.1186/1471-2164-8-253)
Supplement: Additional file 1 — Table of V1R gene names, locations, and subfamily designations. Excel spreadsheet itemizing all V1Rs used in this study. [file 1471-2164-8-253-S1.xls]

## Sheet: Sheet1
geneId	Gene Name	Subfamily	Locus	ORF Location	ORF Sequence
78	V1ra6	A	AB	musMar05chr6-90281089-90280100	ATGGGTGATATTCTGTTCTCTTCTCCTCAGTCAATGTTCTCACATACAATGAATAAGAACAGCATACTACATACTCATTCTATCATAGGAAAAACATTTTTCTCTGAAATTGGCATTGGGATCTCAGGCAACAGCTTCCTTCTTCTTGTCCACATCCTAAAGTTCATTCGTGGGCACAGGCCCAGACTCACTGACCTGCCCATTGGTCTCTTGTCCCTAATCCACCTACTGATGCTACTGGTCGCAGCATTCATAGCCACAGACATTTTTATCTCTCGGAGGGGCTGGGATGACATCATATGTAAATTCCTTGTGTACCTGTACAGAGTTTTGAGGGGTTTCTCCCTTTGCACCACCAGCATGTTGAGTATCCTCCAGGCCATCATTCTTAGTCCCAGA…
79	V1ra5	A	AB	musMar05chr6-90306006-90305017	ATGAGTAAGATTCTGTTCTTTTCTCCTTGTTCACTGTTCTCACATACAATGAATAAGAACAGCAGACTACATACTAATTCTAACATTGGGAACACATTTTTCTCTGAAATTGGCATTGGCATCACAGGAAACAGCTTCCTTCTTCTCTACCACATCCTCAAGTTCATTCGTGGGCACAGGCCCAGACTCACTGACCTGCCCATTGGTCTCTTGTCCCTAATCCACCTACTGATGCTTCTGGTCGCAGCATTCATAGCCACAGACATTTTTATCTCTCGGAGGGGCTGGGATGACATCATATGTAAATTCCTTGTGTACCTGTACAGAGTTTTGAGGGGTCTCTCCCTTTGCACCACCAGCATGTTGAGTGTCCTCCAGGCCATCATTCTTAGTCCCAGA…
81	V1ra2	A	AB	musMar05chr6-90369490-90368534	ATGAGTGAGATTCTATTCTTTTCTCCTCAACCACTGTTCTCTCATATGATGAATAAGAACAGCAGACTGCACACTCATTCTAACATAAAGAATACCTTTTTCTCTGAAATTGGCATTGGGATCTTAGGCAACAGCTTCCTTCTTCTCTTTCACATCCTAAAGTTCATTCGTGGACACAGGCTCAGACTCACTGACCTGCCCATTGGTCTCTTGTCCCTTATCCACTTACTGATGCTACTGCTCATGGCATTCATAGCCACAGATATTTTTATTTCTCGGAGGGGCTGGGATGACATCATATGTAAATTCCTTGTGTATCTGTACAGAGTTTTGAGGGGCCTCTCCCTTTGTACCACCAGCATGTTGAGTGTCCTCCAGGCCATCATCCTCAGTCCCAGA…
85	V1ra1	A	AB	musMar05chr6-90564794-90565708	ATGATGAATGAGAACAGCAGGGTACACACTCATTCTAACTTAAGGCACATCTTTTTCTCCGAAATTGGCATTGGGATCTCAGGCAATAGCTTCCTTCTTCTCTTCCACATCCTCAAGTTCATTCATGGGCACAGGTCCAGACTCTCTGACCTGCCCATTGGTCTCTTGTCCCTAATCCACCTACTAATGCTACTGGTCATGGCATTCATAGCCACAGACATTTTTATTTCTTGGAGGGGTTGGGATGACATCATATGTAAATTCCTTGTGTACCTGTACAGAGTTTTGAGGGGTCTCTCCCTTTGTACCACCAGCATGTTGAGTGTCCTCCAGGCCATCATCCTCAGTCCCAGAAGCTCCTGTTTAGCAAAGTTCAAGCGTAAATCTCTCCATCATATC…
86	V1ra7	A	AB	musMar05chr6-90614146-90615075	ATGAATAAAGACCATACACTGTACTGTAGTGTTTACATCAGAAATGCCTTCTTCTCTGAGATAGGCATCGGGATCTCAGCCAACAGCTGCCTTCTCCTCTTCCACACCTTCATGTTCATTCGTGGGCACAGGCCCAGACTCACGGACTTGCCCATTGGCTTTGTGGCCCTAATACACCTAGTGATGCTGCTACTTGCAGCATATATAACAGAAGACTTTTTTATGTCTTCAGGAGGATGGGATGACATCACATGTAAACTAGTCATTTTCTTGCACAGGTTTTTCAGGAGCCTCTCTGTTTGTGCCACTTGCCTGTTGAGTGTCTTCCAGGCCATCATCCTCTGCCCTCAAAGCTCTCACTTAGCAAAGCTCAAACAGAATTCCCCACATCAGCTCTCA…
87	V1ra8	A	AB	musMar05chr6-90637009-90637848	ATGAATAAAGACCATACACTGTACTGTAGTGTTTACATCAGAAATGCCTTCTTCTCTGAGATAGGCATCGGGATCTCAGCCAACAGCTGCCTTCTCCTCTTCCACACCTTCATGTTCATTCGTGGGCACAGGCCCAGACTCACGGACTTGCCCATTGGCTTTGTGGCCCTAATACACCTAGTGATGCTGCTACTTGCAGCATATATAACAGAAGACTTTTTTATGTCTTCAGGAGGATGGGACGACATCACATGTAAACTAGTCATTTTCTTGCACAGGTTTTTCAGGAGCCTCTCTGTTTGTGCCACTTGCCTGTTGAGTGTCTTCCAGGCCATCATCCTCTGCCCTCAAAGCTCTCACTTAGCAAAGCTCAAACAGAATTCCCCACATCAGCTCTCA…
89	V1ra9	A	AB	musMar05chr6-90704686-90705633	ATGAATAAAATGAATAGACTGTCCCATAACACCGAGATAAGAAATGCTATTTATTCTGGAGTTGGCATTGGGATCTCAGGCAACAGCTTCCTTCTTCTCTTCCACATCTTCAAGTACATTCGTGGGCAGAGGTCCAGACATATTGACCTGCCCATTGGTCTCTTGTCCCTAATCCACCTGGTGATGCTGATAGCCATGAGTTTAGTAGCTACAGACATCTTTATGCCATGGGGGAGATGGGGTGACACCACATGCAAATGTGTTATATCCTTGTACAGGTTTTGTAGGAGTCTCTCTCTTTGTGCCACCAGCCTGCTCAGCATCCTCCAGGCTGTCACTCTCAATCCCAGAAACTCCTGCTTAGAAAAGTTCAAGCGTAAATCTCCACACTACATGCTA…
76	V1rb7	B	AB	musMar05chr6-90149844-90150776	ATGAATAAGGCCAATATGCTCCGAACTGACAAAGACATGCAAATCATTTTGTTCTCTGAAGTGAGTGTTGGGATCTCTGCTAACAGTATCCTTTTTATTGCCCACGTCTGCATGATCCTTGGTGAGAACAGGCCTAAGCCCATTGATCTCTACATTGCTTTCTTGTCCCTAACCCAACTAATGCTGCTTATAACTATGGGACTCATAGCTGTGGACATGTTTCTATCTCAGGGGATATGGGATTCTACCACATGTCAATCCCTTATCTATTTGCACAGGCTTTTGAGGGGACTCTCCCTTTGTGCTACCTGTCTGCTGAATATCCTTTGGACTATCACCCTTAGTTCTAGAAGTTTCTGTTCAACAAAGTTTAAACATAAATCTCCTCATCATATCTCA…
77	V1rb9, V1rb10	B	AB	musMar05chr6-90181983-90182918	ATGATGAATAAAGCCAACCTACTCTACACTGATACAAACATGAAAACTTTCTTGTTCTCTGAAGTGAGTGTTGGGATCTCAGCTAACAGTATGCTTTTTATAGTCCACATCTGCATACTCCTTGGTGAGAACAGGCCTAAGCCCATTAACCTCTATATTGCTTTCTTATCTCTAACACAACTAATGCTGCTTATAACTATGGGACTCATAGTTGCAGACATGTTTATGTCTCAGGGGATATGGGATTCTATCACTTGCCAATCCCTTATCTATCTGCACAGGCTTTTAAGGGGCCTCACCCTTTGTGCTACCTGTCTGCTGAATGTCCTTTGGACCATCACACTTAGTCCTAGAAGCTCCTGTTTAACAAAGTTTAAACATAAATCTCCCCATCACATC…
80	V1rb4	B	AB	musMar05chr6-90328778-90329710	ATGAATAAAGCCAACTTACTCCACATTGACACAAACATAAAAATCACCTTGCTTGCTGAAGTGAGTGTTGGGATCTCAGCTAACAGTATCCTTTTTATAGCCTACCTCTGCATGCTCCTTGGTGAGAACAGGCATAAGCCCATTGATCTCTACATTGCTTTCTTGTCCCTAACTCAACTAATGCTGCTTATAACTATGGGACTCATAGCTGTGGACATGTTTATGCCTTGGGGGAGATGGGATTCTACCACATGCCAATCCCTTATCTATTTGCACAGGTTTCTGAGGGGCCTCACCCTTTGTGCTACTTGTCTGCTGAATGTCCTTTGGACCATCACACTTAGTTCTAGAAACTCTTGTTTAGCAAAGTTTAAACATAAATATCCCCATCACATCTCA…
82	V1rb8	B	AB	musMar05chr6-90411675-90412604	ATGAATAAAGCCAACATATTCTGCACCGACACAAACATGAAAGTCATATTGTTCTCTGAAGTGAGTGTTGGGATCTCAGCTAACAGTATCCTTTTTATTTCCCACCTCTGCATGTTCCTTGGTGAAAGCAGGCCTAAGCCCATTGATCTCTACATTGCTTTCTTCTCCCTAACCCACCTAATGCTGCTTGTAACTATGGGACTCATAGCTGTGGATATGTTTATGCCTGGGGGGAGATGGGATTCTACCACATGCACATTTCTTATGTATTTGCACATTGTTTTGAGGGGCCCCACACTTTGTGCTACCTGCCTGCTGAATGTCCTTTGGACCATCACCCTTAGTCCAAGAAACTCCTGTTTAACAAAGTTTAAACATAAATCTCCCCATCACATCTCA…
83	V1rb2	B	AB	musMar05chr6-90508522-90507590	ATGAGTAAAGCAAACTTACTCCACACTGACAATAACATGAAAATCATCTTGTTCTCTGAAGTGAGTGTTGGGATCTCAGCTAACACTATCCTCTTTTTTGCCCGCCTCTGCAAGCTCCTTGGTGAGAACAAGCCTAAACCCATTGATCTCTACATTGCTTTTCTCTCCCTGACCCAACTAATGCTACTTATAACTATGGGACTCATAGCTGTGGACATGTTTATGCCTTGGGGGAGATGGAATTCTACCACATGCCAATCCCTTATCTATTTGCACAGGCTTCTGAGAGGCCTCGCCCTTTCTGCTACCTGTCTGCTGAATGTCCTTTGGACTATCACACTTAGTTCTAGAAGCTCCTGTTTAACAAAGTTTAAACATAAATCTCCCCATCACATCTCA…
84	V1rb1	B	AB	musMar05chr6-90542779-90543711	ATGAGTAAAGCAAACTTACTCCACACTGACAATAACATGAAAATCACCTTATTCTCTGAAGTGAGTGTTGGGATCTCAGCTAACAGCATCCTTTTTGTTGTCCACCTCTGCAAGCTCCTTCATGAGAACAAGCCCAAACCCATTGATCTCTACATTGCTTTCTTTTCCATAACCCAACTAATGCTGCTTATAACTATGGGACTCATAGCTGTGGACATGTTTATGCCTTGGGGGAGATGGGATTCTACCACATGCCAATCCCTTATCTATTTGCACAGGCTTCTGAGGGGACTCACCTTTTGTGCAACCTGTCTGCTGAATGTCCTTTGGACCATCACTCTTAGTCCTAGAAGCTCATGTTTAACAAAGTTTAAACATAAATCTCCCCATCACATCTCA…
88	V1rb3	B	AB	musMar05chr6-90659920-90658988	ATGAATAAAGCCAACTTACTCCACACTGACATAAACCTGAAAATCACCTTATTCTCTGAAGTGAGTGTTGGGATCTCAGCTAACAGTATCCTTATTTTTGCCCATCTCTGCATGCTCCTTGGTGAGAACAGGCCTAAGCCCATTGATCTCTACATTGCTTTCTTCTCCCTAACCCAACTAATGCTGCTTATAACTATGGGACTCATAGCTGTGGACATGTTTATGCCTTGGGGGAGATGGGATTCTACCACATGCCAATCCCTTATCTATTTGCACAGGCTTCTGAGAGGCCTCACCCTTTCTGCTACCTGTCTGCTGAATGTCCTTTGGACCATCACACTTAGTCCTAGAAGCTCCTATTTAACAAAGTTTAAACATAAATCTCTCCAACACATCTCC…
48	V1rc21	C	C1	musMar05chr6-57107823-57108716	ATGTTCTCACTCAAAAATGTCCTTTATTTCCAAGCTGGGCTTGGAGTCCTGGCCAACATGTTTCTTCTTTGTTTCTATATTTACATAATCCTTGGTCACAGACCGAAGCCCACGGACCTGACTTCCTGCCAACTGACCTTCGTTCACATAATGATGCTCCTTACTGGAGGGGATATTTTGCTTACAGACTTACTTGCATCACTGAACACTGAGAATGACTTCAAATGTAAGGCAACTTTTTATATAAACAGGATGATGAGAGGCCTCTCTATCTCTGCCACCTGCCTCCTGAGCGTGTTCCAGGCTGTCACAATCAGTCCCAATACCTCACTGTTGGCAAATTTTAAACAAAAAGTAAAAAAATACATGATCAGTGCTTTATTTTGTATTTGGTTTTTC…
49	V1rc19	C	C1	musMar05chr6-57136659-57137606	ATGTTCTCAATCAAGAATGTTCTTTATTTCCAAGCTGGGTTTGGAGTCCTAGCCAATCTGTTTCTTGTTTGTTTCTATATTTACATAATCCTAGGTCACAGACGTAAGCCCACAGACCTGATCTCCTGTCAACTGACCTTCGTTCATATAATCATGTTTCTCACTGGAGGGGATATTTGGCTTACAGACTTTTTTGAGTTATTGAACATTGAGAATGACATCAAGTGTAAGGCAACTTTTTACATAAGCAGGGTGATGAGAAGCCTCTCTATGTGCACCACCTGCCTCCTGAGTGTGTTCCAAGCTGTCACAATATGTCCCAGTACTACATTGCTGGCAAAATTTAAACACAAACTAAAAAAATACATGATATATGCTTTCTTATGTATGTGGTCCTTC…
50	V1rc20	C	C1	musMar05chr6-57153838-57154734	ATGTTCTTTATTTCCAAGCTGGGGTTTGGAGTCCTGGCCAACATGTTTCTTGTTTGTTTCTATATTTACATAATCCTAGGACACAGACCTAAGCCCACAGACCTGATCTCCTGTCAACTGACCTTGGTTCACATAATGATGTTTCTCACTGGAGGGGATGTTTGGCTTACAGACTTATTTGAGTCACTGAACATTGAGAATGACTTCAAGTGTAAGGCAACTTTTTACATAAGCAGGGTGATGAGAGGCCTCTCTATCTGTACCACCTGCCTCCTCAGTGTGTTCCAAGCTGTCACAATCAGTCCCAATACTACTTTTTTGGCAAAATATAAACAAAAACTAAAAAATTACATGATATATGCTTTCTTATGTATGTGGTCTTTCAATTTGTCCTTCAGT…
51	V1rc1, V1rc30	C	C1	musMar05chr6-57228610-57229509	ATGTCTTCATTTAAGAATGTTCTTTATTTCCAAGCTGGACTTGGAGTCCTAGCCAATATGGTTCTTCTTCTTTTCTATATTTTTATAATCCTAGGTCACAGACCTAAGCCCACAGACCTGATCTCCTGTCAACTGACCTTTGTTCACATAATAATGGTCCTCACTGGAGGGGATATTTTGCTTACAGACTTATTTGAGTTATTAAACATTGAGAATGACTTAAAATGTAAGACAATTTTTTATATTAGCAGGGTGATGAGAGGCCTCTCTATCTGCACCACCTGCCTTCTGAGTGTGTTCCAGGCTGTCACTATCAGTCCCAGTACCTCTTTTTTGGCAAAATTTAAACAAAAACTAAAAAAATACATGGTCTGTGTTTTCTTATGCATTTGGTCTTTC…
52	V1rc3	C	C1	musMar05chr6-57295021-57295920	ATGTTCTCATTGGAGAATGCTCTTTATATCCAAGCTGGGTTAGGAGTCCTAGCTAATATGTGTCTTCTTGTTTTCTATATTTTCATAATCCTAGGGCACAGACCTAAGCCCATGGACCTAATCTCCTGTCAACAGACTTTCATTCACATAATGCTGTTCTTCACTGCAGGAGATATTTTGCATACAGATATATTTGAGTCAATGAATATTGAGAATGACTTCAAATGCAAAACAACTTTTTACATATGCAGGGTAATGAGAGGCCTCTCTATCTGCACCACCTGCCTCCTGAGTGTGTTCCAGGCTGTCACCATCAGTCCCAATACCTCGCTGTTGGCAAAATTTAAACATAAACTAAAAAAATACACTATCAATGCTTTCTTCTATATTTGGTCTTTT…
53	-	C	C1	musMar05chr6-57316606-57317511	ATGCCTTCATTATTAGAGAATATCCTTTATTTTCAAGCTGGGCTTGGAGTCCTAGCCAATATATTTCTTCTTGTTTTCTATGTTTTTATAATCCTAGGTCACAGACCTAAGCCCATGGACTTGATCTCCTGTCAACTGACCTTTGTTCACATAATGATGTTCTTTGCTGGAGAGAATTTTTGGCTTGCAGACATATTTGAGTCACTGAATGTTGAGAATGACTTCAAATGTAAGGCAACTTTTTACACAAAGAGAGTGATGAGAGGTCTCTCTATCTGCATCACCTGCCTCCTGAGTGTGTTCCAGGCTGTCATGATCAGTCACAGGAACTCCTTGTTGGCAAAAATTAAACATAGACTAAAAAAATACATGATCAACACATTATTTTATATTTGGTCT…
54	V1rc5	C	C1	musMar05chr6-57367526-57368428	ATGTTCTCATTAGAGAATGTACTTTATTTTCAAGCTGGGCTTGGATTCATAGCTAATATGTTTCTTCTAGTTTTTTATATTTTCATAATCCTAGGTCACAGACCTAAGCTCATTGACCTGATCTCCTGTCAACTGACCTTCGTTCACATATTGATGATCCTCACTGGAGGAAATGTCATGCTTGCAGACATATTTGAGTCACTGAATGTTGAGAATGACATCAAATGTAAGGCAACTTTATACACAAACAGGGTGATGAGAGGCCTCTCTATCAGCATCACCTGCCTCCTGAGTGTGATCCAGGCTGTCACAATCAGTCCGAGTACCTCTATGCTGGCAAAATTTAAACATAAACTAAGAAAACACATGGTCAATGCTTCTTTCTTTTATATTTGGTCT…
55	V1rc7	C	C1	musMar05chr6-57391125-57392018	ATGTCTTCATTATTAGAGAATATTCTTTATTTTCAAGCTGGACTTGGAGTCCTAGCCAATATATTTCTTCTTGTTTTCTATATTTTTATAATCCTAGGCCACAGACCTAAGCCCATGGACTTGATCTCCTGTCAACTGACCTTTGTTCACATAATGATGTTCCTTGCTGGAGAGAATTTTTGGCTTGCAAACATATTTGAGTCACTGAATGTTGAGAATGACTTCAAATGTAAGGCAACTTTTTACACAAAGAGAGTGATGAGAGGTCTCTCTATCTGCATCACCTGCCTCCTGAGTGTGTTCCAGGCTGTCATGATCAGTCATAGGAACTCTTTGTTGGCAAAATTTAAACATAAACTAAAAATATACATGATTAATGCTTTATTTTATATTTGGACT…
56	V1rc6	C	C1	musMar05chr6-57415817-57416716	ATGTCCTCGGTAGAGAATGTCCTTTATTTCCAAGCTGGGTTTGGAGTCCTACCCAATGTGTTTCTTCTTCTTTTCTATATTTTCATAATCCTAGGTCACAGACCTAAACCCACAGACCTGATCTCCTGTCAACTGACTTTGGTTCACATAATCATGTTCCTCACTGGAGGAAATATTTGGCTCGCAGACATATTTGGGTTTCTAAACATTGAGAATGACATAAAATGTAAAGCAACTTTTTATACAAGTAGGGTAACGAGAGGCCTCTCTATCTGCATTACCTGCCTCCTGAGTGTTTTCCAGGCTGTCACAATCAGTCCCAGTACCTCTATGCTGGCAAAATTTAAACAGAAACTTAAAAAGTACATGAACAATGCATTGTTCTATATTTGGTTTTTC…
57	V1rc29	C	C1	musMar05chr6-57481303-57480392	ATGTCCTTATTCAATAATGTTCTTTATTTCCAAGCTGGATTTGGACTCTTAGCCAATATGTTTCTTCTTTTTTTCTATACTTTCATAATCCTAGGTCACAGACCTAAACCCACAGACCTGATCTCCTGTCAACTGACCTTTGTTCACATAATAATGTTCCTCACTGGAGGGGATATTTGGCTTACAGACATATTTGAGACACTGAACATTGAGAATGACTTCAAATGTAAGACAATATTTTATATAAGCAGGGTGATGAGAGGCCTCTCTATCTGTACCACCTGCCTCCTGAGTGTGGTCCAGGCTGTCACAATCAGCCCCAGTACATCACTGTTGGCAAAATTTAAACAAAGACTGAAAATGTACTTGATCTATGCTTTCTTCTGTATTTGGTCTTTC…
58	V1rc16	C	C1	musMar05chr6-57519046-57518135	ATGTTTGCATTCAAGAATGTCCTTTATTTCCAAGCTGGACTTGGAGTCTTAGCCAATATGTTTCTTCTTTGTTTCTATATTTTCATACTCATAGGTCACAGACCTAAACCCACAGACTTGATCTCCTGTCAACTCACCTTTATTCACATGATGATGTTCCTCACTGGAGGGGACCTGTTACTTACAGACATATTTTCATCACTGAACAttgataatgacttcaaatgtaagacaactttttacataagcagggtgacaagaggcctctctatctgtactACTTGCCTCCTGAGTGTGTTCCAGGCTGTCACTATCAGTCCCAAAACCTCAGTGTTGGCAAATTTTAAACAAAAACTAAAAAAATACATGACCTATGTTTTCTTGTGTATTTGGTCTTTC…
59	V1rc26	C	C1	musMar05chr6-57548235-57547336	ATGTCCTCTTTAGAGAATGTTTTTTATATCCAAGCTGGACTTGGAATCCTAGCCAATCTGTTTCTCCTTTTTTTCTATACTTCCAAAATACTAGTTGACAGACCTAAGCCCATGGACCTGATCTCCAGTCAACTGACCTTCATTCACATAATGATGATACTCAGTGAAGGAGATAACTTGCTTGCAAACATATTAGAGTCACTAAAATTAGGGAATGACATCAAATGTAAGACAACTTTTTACATAAACAGAGTGATGAGAGGCCTCTCTGTCTGCATCACTTGCCTCCTGAGTGTGTTTCAGGCTGTCACAATCAGTCCCAGTACCTCATTTTTAGCACAATTTAAGAATAAAGTAAAAACACACATCATCTATGCTTTTTTCTATTTTTGGTCTTTT…
60	V1rc27	C	C1	musMar05chr6-57562132-57563058	ATGTCCTCATTTGAGAATGTCCTTTATATCCAAGCTGGACTTGGACTCCTACCAAATATGTTTCTCCTTTTTTTCTATACTTTCATAATCCTAGGTCACAGATCTAAGCCCATGGACCTGATCTCCTGTCAACTGACCTTCATTCACATAATGATGATCCTCAGTGAAGGAGATAACTTGCTTGCAAACATATTAGAGTCACTAAAATTTGGGAATGGCATTAAATGTAAGACAACTTTTTACATAAACAGAGTGATGAGAGGCCTCTCTATCTGCATCACCTGCCTCTTGAGTGTATCCCAGGCTATCACAATCAGTCCCAGTACCTCTTTGTTGGCAAAATTTAAGAGTAAAGTAAAAAAACACATCATCTATGCTTTTTTCTATCTCTGGTCTTTC…
61	-	C	C1	musMar05chr6-57589359-57590270	ATGTTCTCACTCAAGAATGTCCTTTATTTCCAAGCTGGACTTGGAGTCCTAGCAAATATGTCTCTTCTTTGCTTCTATATTTTCATAATTGTAGGTCACAGACCTAAGCCCACAGACTTGATCTCCTGTCAACTGACTTTCATTCACATAATGGTGTTCCTCACCGGAGGGGACCTGTTGCTTACAGACATATTTGAGTCACTGAATAttaataatgacttcaaatgtaaggcaactttttacataagtagggtgatgagatgcctctctatctgcacCAGCTGCCTCCTGAGTGTGTTCCAGGCTGTCACAATCAGTCCCAGTACTTCTTGTTTGGCAAAATTTAAACAGAAACTAAGAAAATACATGGTCTATGTTTTCTTATGTATTTGGTCTTTC…
62	V1rc28	C	C1	musMar05chr6-58006870-58005977	ATGTCCTCATCAAATACTGTCCTTTACTTCCAAGCTGGATTTGGAGTCCTAGTCAATATGTTTCTTCTTTTTTTCTATACTTTCATAATACTATGCCACAGACCTAAGCCCATGGACCTGTTCTCCTGTCAACTAACCTTCATTCATATAATGATGATTCTCACTGGTGGGGACACTTTGCTTGCAGACATATTAGAGTCACTAAAATTTGGGAATGACATCAAATGTAAGACAGTATTTTACATAAACAGGGTGATGAGAGGCCTCTCTATCTGCATCACCTGCCTCCTGAGTGTGTTCCAGGCTGTCACAATCAGTCCCAATACCTTCTTGTTTGCAAAATTTAAACAAAAACTAAAAAAATACATGATGTATGCTTTTTTCTATCTTTGGTCCTTC…
63	V1rc23	C	C1	musMar05chr6-58063403-58062495	ATGTCTTCAATCAAGAATGTTCTTTATTTCCAATCTGGACTTGGAGTTCTAGCCAATATGTTTCTACTGTTTTTTTATATTTTCATAATCCTAGGTCACAGACCTAAGCCCATGGACCTGATCTTATGTCAATTTTCCTTTGTTCACATACTGATGTTCCTCACTGCAGGGGATATTTGGCTTTCAGACTTATTTGAGTCACTGAACATTGAGAATGACTTCATATGTAAGGCAACTTTTTACACTGGTAGGGTGATGAGAGGACTCTCTATGTGCATCACATGCCTCCTGGGTGTGTTCCAGGCTGTCACTATCAGTCCCAGTACCTCACTGTTGGCAAAATTTAAGCATAAACTAAAAAAATACATCATCTATGCTGTTTTCTATATTTGGTTTCTT…
64	V1rc18	C	C1	musMar05chr6-58118944-58118054	ATGTCTTCAATCAAGAATATCCTTTATTTCCAAGCTGGTCTAGGAGTCCTAGCCAATATGTTTCTACTGACTTTCTATATTTTCACAATCCCATGTCACAGTCCTAAGCCTGTGGACCTGATCTCCTGTCAACTGACTTTTATTCACATAATTATGGTCCTCACTGGATGGGATATCTGGCTTACAGACATGTTTGAGTTACTGAACATTGAGAATGACTTCAAATGTAAGGCAACTTTTTACATAAACAGGGTGATGAGAGGCCTCTCTATCTGCATCACCTGCCCCCTGAGTGTATTCCAGGCTGTCACTATCAGTCCCAGTACCTCACTGTTGGCAAAATTTAAACATAAACTGAAAAAATACATCATATATGCTTTCTTCTATGTTTGGTCTTTC…
65	V1rc8	C	C1	musMar05chr6-58141715-58140807	ATGTCCTCATTAACGAATATCCTTTATTTCCAAGCTGGACTTGGAATTCTAGCCAATACTTTTCTCCTTTGTTTCTATACTTTCACAATCCTATGTCATAGATCAAAGCCCATGGATCTGACCTCCTGCCAACTGACCCTTGCTCATATATTGTTTTTGCTAGCTGGAGGGGATAATTGGCTTGCAGTCATACTTGAGTCACTGAACATTGAGAATGACTTCAAGTGTAAGGCAATTTTTTATACAAATAGGGTCATGAGAGGGTTCTCTATTTGCATCACCTGCCTACTGAGTGTGTTCCAGGCTGTCACAATCAGTCCCCATACCTCATTGTTGGCAAAATTTAAGCATAAGCTAAAAACATACATCATCTATGCTGTTTTCTATATTTGGTTTTAT…
66	V1rc17	C	C1	musMar05chr6-58171615-58170596	ATGTCTTCAATTAAGAATGTCCTTTATTTCCAATCTGGACTTGGAGTTCTAGCCAATATGTTTCTACTGATTTTCTATATTTTCATAGTCTTAGGTCACAGACCTAAGCCCATAGACCTGATCTCCTGTCAACTAAACTTTGTTCACATAATGATGTTCCTTACTGCAGGGGATATTTGGCTTACAGACTTATTTGCGTCACTGAACATTGAGAATAACTTCAAATGTAAGGCAACTTTTTACATAAACAGGGTGATGAGAGGCCTCTCTATCTGCATCACCTGCCTCCTGAGTGTGTTCCAGGCCGTCACTATGAGTCCCAGTACCTCTTTCTTGGCAAAATTTAAACATACACTAAAAAAGTACATCATATACATTTTCTTCTATTTTTGGCTGTTC…
67	V1rc33	C	C1	musMar05chr6-58378435-58377524	ATGTTCTCACTCAAGAATGTCCTTTATTTCCAAGCTGGACTTGGAGTCCTAGCAAATATGTCTCTTCTTTGCTTCTATATTTTCATAATTGTAGGTCACAGACCTAAGCCCACAGACTTGATCTCCTGTCAGCTGACCTTCATTCATATAATGGTGTGCCTCACTGGAGGGGACCTGTTGCTTACAGACATATTTGAGTCACTGAATAttaataatgacttcaaatgtaaggcaactttttacataagcagggtgatgagatgcctctctatctgcacCACCTGCCTCCTGAGTGTGTTCCAGGCTGTCACAATCACTCCCAGTACTTCTTGTTTGGCAAAATTTAAACAGAAACTAAGAAAATACATGGTCTATGTTTTCTTATGTATTTGGTCTTTC…
68	V1rc25	C	C1	musMar05chr6-58427649-58428557	ATGTCCTCTTTAGAGAATGTCTTTTATATCCAAGCTGGACTTGGAGTTCTAGCCAATATGTTTCTCCTTTTTTTCTATACTTCCATAATACTAGGTGACAGATCTAAGCCCATGGACCTGATCTCCTGTCAACTAACCTTCATTCACATAATGATGATCCTCAGTGAAGGAGATAACTTGCTTGCAAACATATTAGAGTCACTAAAATTTGGGAATGACGTCAAATGTAAGACAACTTTTTATATAAACAGGGTGATGAGAGGCCTCTCCATCTGCATCACCTGCCTCCTGAGTGTATTCCAGGCTGTCACAATCAGTCCCAGTACCTCCTTGTTGGCAAAATTTAAAAATAAAGTAAAAACACACATTATTTCTGCTTTTTTCTATTTTTGGTCTTTC…
69	V1rc22	C	C1	musMar05chr6-58598320-58597412	ATGTCCTCATTAAAGAATATCCTTTATTTCCAAGCTGGACTTGGAATTCTAGCCAATACTTTTCTCCTTTGTTTCTATACTTTCACAATCCTAGGTCATAGATCAAAGCCCATGGATCCGACCTCCTGCCAACTGACATTTGCTCATATATTATTTTTGCTAGCGGGAGGGGATAATTGGCTTGCAGTCATACTTGAGTCACTGAACATTGAGAATGACTTCAAGTGTAAGGCAATTTTTTATACAAGTAGGGTCATGAGAGGGTTCTCTATCTGCATCACCTGCCTCCTGAGTGTGTTCCAGGCTGTCACAATCAGTCCCCATACCTCACTGTTGGCAAAATTTAAGCATAAACTAAATACATACATCTTCTATGCTGTTTTATATATTTGGTTTTTT…
70	-	C	C1	musMar05chr6-58635353-58634442	ATGTTTGCATTCAAGAATGTCCTTTATTTCCAAGCTGGACTTGGAGCCTTAGCCAATATGTTTCTTCTTTGTTTCTATATTTTCATATTCATAGGTCACAGACCTAAACCTACAGACTTGATCTCCTGTCAACTCACCTTTATTCACATGATGATGTTTCTCACTGGAGGGGACCTGTTGCTTACAGACATATTTGCAACACTGAGCATTGAAAATGATGTCAAATGTAAGGCAACATTTTACATAAGCAGAGTGACAAGAGGCCTCTCTATCTGTACTACTTGCCTCCTAAGTGTGTTCCAGGCTGTCACTATCAGTCCCAATACCTCAATGTTGGCAAATTTTAAACCAAAACTAAAAAAATACATGACCTATGTTTTCTTGTGTATTTGGTCTTTC…
71	V1rc15	C	C2	musMar05chr6-66806147-66805239	ATGTTTTCATTAAATAATGTCCTTTATTTCCAAGTTGGACTTGGAACCCTGGCCAATATATTTCTTCTTTTTTTCTACACTATCATAATCCTATGTCACAGATCTAAGCCCATGGACTTGATCTCCTGTCAACTGACCTTCGTTCACATAATGATGTTTCTCACTGGAGGGGATATTTGGCTTACAGACTTATTTGAGTCACTGAACATTGAGAATGACTTCAAATGCAAGGCAACTTTTTACATAAACAGGGTGATGAGAGGCCTCTCTATCTGCATCACCTGTCTCCTGAGTGTGTTCCAGGCTGTGACAATCAGTCCCAATACCTCTTTGTTGGCAAAATTTAAACATAAACTAAAAAAATACATGATCTTTTCTTTCTTCTATTTTTGGTCTTTC…
72	V1rc14	C	C2	musMar05chr6-66864925-66864008	ATGTTTTCATTAAATAATGTCTTTTATGTCCAAGCTGGACTTGGAACCCTAGCCAATATATTTCTTCTTTTTTTCTACACTATCATAATCCTATGTCACAGATCTAAGCCCATGGACTTGATCTCCTGTCAATTGACCTTCGTTCACATAATTATGGTCATTACTGGATGGGATATTTTTACTACAGACATGTTTGATTTACTGAACATTGAAAATGACTTCATATGTAAGGCAACTTCTTACTTAAACAGGGTGATGAGAGGCATCTCTATCTGCATCACCTGCCTCCTGAGTGTGTTCCAGGCTGTGACGATCAGTCCCAATACCTCTTTGTTGGCaaaatttaaatataaatttaaaaaataCATGATCTCTTCTTTCTTCTATTTTTGGTCTTTC…
73	-	C	C2	musMar05chr6-66890109-66889180	ATGTTTTCATTAAATAATATCCTTTATTTCCAAGCTGGGCTTGGAGCTATGGCCAATATATTTCTTCTTTTTTTCTACACTATGATAATCCTGTGTCACAGATCTAAGCCCATGGACATGATCTCCTGTCAATTGACCTTCGTTCACACAATGATGTGTCTCACTGGAGGGAATGTTTGGCTTACAGATTTACTTGGGTCATTGAACATTGTCAATGACTTCATATGTAAGGCAACTTTTTACATTAACAGAGTGATGAGAGGCCTCTCTATCTGCATCACCTGCCTCCTGAGTGTGTTCCAGGCTGTGACGATCAGTCCCAATACCTCTTTGTTGGCAAAATTTAAATATAAACTAAAAAAATACATGATCTCTTCTTTCTTCTATTTTTGGTCTTTC…
74	V1rc12	C	C2	musMar05chr6-66932041-66931151	ATGTTTTCATTAAATAATATCCTTTATTTCCAAGCAGGGCTTGGAGCTATAGCCAATATAGTTCTTCTTTTTTTCTACACTATAATAATCCTGTGTCACAGATCTAAGCCCATGGACATGATCTCCTGTCAATTGACCTTCATTCACATAATGTTGTTTCTCACTGGAGGGCATGCTTGGCTTACAGATTTCTTTGTGTCATTGAACATTGGCAATGACTTCATATGTAAGGCAACTGCTTACATAAACAGGGTGATGAGAGGCCTCTCTATCTGCATCACCTGCCTCCTGAGTGTGTTCCAGGCTGTGACGATCAGTCCCAATACCTCTTTGTTGGCAAAATTTAAACATAAACTAAAAAAATACATGATCTCTTCCTTCTTCTATTTTTGGTCTTTC…
75	V1rc10	C	C2	musMar05chr6-66983749-66984657	ATGTTTTCATTAAATAATATCCTTAATTTTCAAACTGGGCTTGGAGCTATAGCCAATATATTTCTTCTTTTTTTCTACACTATGATAATCCTGTGTCACAGATCTAAGCCCATGGACATGATCTCCTTTCAGTTGACCTTCATTCACATAATGATGTTTCTCACTGGAGGGCATGCTTGGCTTAAAGATTTCTTAGGGTCATTGAACATTGGCAATGACTTCATATGTAAGGCAACTGCTTACATAAACAGAGTGATGAGAGGCCTCTCTATCTGCATCACCTGCCTCCTGAGTGTGTTCCAGGCTGTGACGATCAGTCCCAATACCTCTTTGTTGGCAAAATTTAAACATAAACTAAAAAAATACATGATCTATTCTTTCTTCTATTTTTGGTCTTTC…
90	V1rd4	D	D2	musMar05chr7-4660910-4659978	ATGGAAATGTTGGCTCTTCAGATCCTTTTGCTTTGCCATGTTGTGGTTGGGACTGTGGGCAACATCCTTCTGTTTGTCCATAACTTCTCTCCAATCTTGACTGACTCCAGACTGAAGCCAATACAGGTCATTCTAATCAACTTGGCTGTGGCCAATGCATTCATGCTCCTTCTGTTTGCATATTCATATGACCTTACTGATATTGTTCCCAGGAAGCCTCCAACTGACCTCAAATGTAAACTTGCATACTTCTTTCACATGGTGGCACGAGGCACAATCATGTGCTCTACCTGTATCCTCAGTACATACCAGTTTGTCACTCTTGTCCCTGGTACCTGGGCTAGGGTCATGTTCAGAGAAATATCCCCCAAGGTTGTGAGCTATTGTTGTTGCATCTGC…
91	V1rd2, V1rd8	D	D2	musMar05chr7-4907972-4908874	ATGGAAGTGTTGGCTCTTCAGATCCTTTTGCTTTGCCATGTTGTGGTTGGGACTGTGGGCAACATCCTTCTGTTTGTCCATAACTTCTCTCCAATCTTGACTGACTCCAGACTGAGGCCAATACAAGTCATTCTAATCAACTTGGCTGTGGCCAATGCATTCATGCTCCTTCTGTTTGCATATTCATATGACCTTACTGATATTGTTCCCAGGAAGCCTCCAACTGACCTCAAATGTAAACTTGCATATTTCTTTCACCTGGTTGCTCGAGGCACAATCATGTGCTCCACCTGTGTCCTCAGCACCTACCAGTTTGTCACTCTTGTTCCTGGTACCTGGGCTAGGGTCATGTTCAGCGAAATATCCCCCAAGGTTGTGAGCTATTGTTGTTACAGCTGC…
92	V1rd1	D	D2	musMar05chr7-4993542-4992639	ATGGAAATGTTGGCTCTTCAGATCCTTTTGCTTTGCCATGTTGTGGTTGGGACTGTGGGCAACATCCTTCTGTTTGTCCATAACTTCTCTCAAATCTTGACTGACTCCAGACTGAGGCCAATACAGGTCATTCTAATCAACTTGGCTGTAGCCAATGCATTCATGCTCCTTCTCTTTGCATATTCATATGATCTTACTGATATTGTTCCCAGGAAGCCTCCAACTGACCTCAAATGTAAACTTGCATACTTCTTTCACCTGGTGGCTCGAGGCACAATCATGTGCTCCACCTGTGTCCTCAGTACATACCAGTTTGTCACTCTTGTTCCTGGTACCTGGGCTAGGGTCATGTTCAGCGAAATATCCCCCATAGGTTGTAAGCTATTGTTGTTACAGCTG…
93	V1rd11	D	D2	musMar05chr7-5077374-5076412	ATGTTGTCTCAGAATAAAACCCTAAAAACCATGGAAGTGTTGGCTCTTCAGATCCTTTTGCTTTGCCAGGTTGTGGTTGGGACTGTGGGCAACATCTTTCTGTTTGTCCATAATTTCTCTCCAGTCTTGACTGACTCCCGACTGAGGCCCATACAGGTCATTCTAATCAACTTGGCTGTAGCCAATGCATTCATGCTCCTTCTGTTTGCATATTCATATGACCTGATTGATTTTGTTCCCAGGAAGCCTCCAACTGACCTCAAATGTAAACTTGCATACTTCTTTAACATGGTGGCTCAAGGCACAATCATGTGCTCCACCTGTCTCCTCAGTACCTACCAGTTTGTCACTCTTGTTCCTGGTAACTGGGCTAGGGTTATGTTCAGAGAAATATCCCCC…
94	V1rd6	D	D2	musMar05chr7-5202583-5201585	ATGGTCATTACTCCATTGTGCAATGAAGCCATCTCCACGTTGTCTCAAAATAAAATAATGAGGACAACAGAAGAAGTGGCTCTTCAGATTCTTTTGCTTTGCCAAGCTGGGGTTGGAATTCTGGGCAACATCCTACTGTTTCTTCATAATTTCTCTCCAATTTTGACTGACTCACAACTGAGGCCCATTCAGATCATCCAAACAAACTTAGCTGTGGCCAATACCTTCATTCTCCTCTTCTTGACATTTCCAAACCATATGGCAGTTTTGGCTCCAAGGAAGCCTCCAACTGACCTCAAATGTAAACTTGCATACTTCTTTCACATGGTGGCTCGAAGCACAAACATGTGCTCCACCTGTGTCCTCAGCACCTACCAGTTTGTCACTCTTGTTCCTGGT…
131	-	D	D1	musMar05chr7-18707544-18706597	ATGATTATTCCGTTGTCTAATGAAGTTGTCTCCATGTTGTCTCAGAATAAATCTGTGAAAACCACAGAGGAAGTGGCTCTTCAGATCCTCTTGCTTTGCCAGGTTGGGGTTGGGACTGCAGTCAACATTTTTCTGATTGTTCATAATTTATCTCCAATCTTGAATGGATCTCAACAGAGACCCATAAAAGTCATTCTAGCCAACTTAGCTGTGGGCAATACCTTGATTCTCCTCTTTGCATTTCCAAACAATATGACAATTTTTGTTCCAAAAGATCCCCCAACTGACCTAAAATGTAAACTTGGGTACTTCATTTGGCTGGTGGCTCGAAGTACAAACATGTGCTCCACCTGCTCTTTGAGCACTTATCAGCTTGTCACTCTTGCTCCTGGTACCTGG…
132	-	D	D1	musMar05chr7-18779140-18780054	ATGTTGTCGCAGAATAAATCTGTGAAAACCACAGTGGAAGTGGCTCTTCAGATCCTCTTGCTTTGCCAGGTTGGGGTTGGAACTGTAGTCAACATTTTTCTGTTTGTCCATAATTTATCTCCATTCTTGAATGGATCTCAACAGAGACCCATAAAAGTCATTCTAGCCAACTTAGCTTTGGGCAATACCTTGATTCTCCTCTTTGCATTTCCAAACAATATAAGAGTTTTTATTCCAAGGGAGTTCCCAACTGACCTAAAATGTAAACTTGGGTACTTCATTTGGTTGGTGGCTCGAAGTACAAACATGTGCTCCACCTGCTCTCTGAGCACTTATCAGCTTGTCACTCTTGCTCCTGGTACCTGGGGTAGGGTGATGCTCCATGGAAGAGCCCCCAAA…
133	V1rd9	D	D1	musMar05chr7-18861647-18862588	ATGTCTGCTCTTAATAAAGCCCTGAAAACCACTGAGGAAGTGGCCCTTCAAATCATCTTGCTTTGCCAGGTTGGTATTGCAGCTGTGGCCAACATTCTTCTGCTTGTCCATAATTTATCTCCTAACTTTGCTGGCCCTCAACTGAGACCAAAACATGTCATTCTTGCCCACATTGCTGTGGGCAATCTCTTGATTATCCTCCTCACTGGGTTTCCAAGCAATATGACAGTTTTTGTTCCAAGGAATCCTCTGAATAACCTCAACTGTAAGCTTGAGTACTTCATTCGTCTGGTGGCTCGAAGTGCAAACATGTGTACTACTTGTGTCCTGAGCACTTACCAGTTTATCGTTCTTGTTCCTGGTAAATGGAGTAGAGTGATACTCAGAGGAAATACCTCG…
134	V1rd13	D	D1	musMar05chr7-19067309-19068223	ATGTCTGCTCATGATAAATCTCTGAAAACCACTGATGACATGACTCTTCAAATCCTCCTGCTTTGCCAGTTTGTGGTTGGGACTGTGGCCAATGTCTTTCTGTTTCTCCATAATATCTCTCCAGTCTTGACTGGTTCTAAACAGAGGCCCAGACAGTTGATTTTAAGCCACATGTCTGTGGCCAATGCCTTGATTCTCTTCCTCACTTCATTTCCAGACATGATGGCTTTTGCTCCAAGAAATTCTCCAACTCACCTCAAATGTAAATTGGAATACTTTAGTCGCCTGGTGGCAAGAAGCACAAACATGTGTTCCACCTGTGTCCTGAGTATCCATCAGTTTGTCACTCTTGTTCCTGTTAATAGAGGTAAAGCTATACTCAGAGCAAGTGTCCCAAAC…
135	V1rd17	D	D1	musMar05chr7-19102172-19103143	ATGTCCTATCTAATCATCACTCCAGTGTCTGCGAAAGCCCTCTCTATGTGTACGCTTGATAAGTCGCTGAAAACCACTGAGGAAGTAGCTCTTCAGATCTTCTTGCTTTGCCAGTTTGGTGTTGGAACTGTGGCCAATGTCTTTCTGTTTGTCCATAATTTCTATCCAGTCTTGACTGGTTCTCAACAGAGTCCCAGACAGGTGATTTTAAGCCACATGGCTGTGGCCAATATCTTGATTCTCTTCATCACTATATTTCCAACCAATGTGATGACTTTTGCTCCAAGAAATCCTCCAACTGACCTCAAATGTAAATTAGAATTCTTCATTCGCCTAGTGGCAAGAAGCACAAACTTGTGTTCCACCTGTGTCCTGAGTATTTATCAGTTTGTCACTCTT…
136	V1rd16	D	D1	musMar05chr7-19126200-19127117	ATGTCTGCTCATGAAAAATTCCTGAAAAACACTGAAGAAGTGGCTCTTCAGATCCTCTTGCTCTGCCAGTTTGGGGTTGGGACTGTGGCCAATGTCTTTCTGTTTGTCCATAATTTCTATCCAGTCTTGACTGGTTCTCAACAGAGGCCCAGACAGGTGATTTTAAGCCACATGGCTGTGGCCAATATCTTGATTCTCTTCATCACTACATTTCAAAACAACATGATGGCTTTTGCTTCAAAAAATCCTCCAACTGACCTCAAATGTAAATTGGAATTCTTTATTCGCCTGGTGGCAAGAAGCACAAACTTGTGTTCCACCTGTGTCCTGAGTATCCATCAGTTTGTCACTCTTGTTCCTGTTAATAGAGGTAAACTCATACTCAGAGCAAGTGTCCCA…
137	V1rd20	D	D1	musMar05chr7-19157898-19158812	ATGTCTGCTCATGATAAATCCCTGAAAACCACCGAGGAAGTGGCTCTTCAGATTCTCTTGCTTTGCCAGTTTGGGGTTGGGACTTTTGCCAATGTATTTCTCTTTGTCCATAATTTCTTTCCAATCCTGACTGGTTCTAAACAGAGGCCCAGACAGGTGATTTTAAGCCACATAGCTGTGGCCAATGCCTTGACTCTCTTCATCACTACATTTCCAAACAACATGGCTTTTGCTCCAAGAAGTCCTCAAAATGACCTCAAATGTAAATTGGAATTCTTCATTCGCATGGTGGCAAGAAGCACAGGCTTATGTTCCACCTGTGTCTTGAGTATCCATCAATTTCTCACTCTTGTTCCTGTTAATAGAGGAAAACTTATACTCAGAACAAGTGTCCCGAAT…
138	V1rd18, V1rd19	D	D1	musMar05chr7-19176896-19177813	ATGTCTACTCACGATACATCCCTGAAAACCACTGAGGAAGTGGCTTTTCAGATCATCTTGCTTTGCCAGTTTGGGGTTGGGACTTTTGCCAATGTATTTCTCTTTGTCTATAATTTCTCTCCAATCTCGACTGGTTCTAAACAGAGGCCCAGACAAGTGATTTTAAGACACATGGCTGTGGCCAATGCCTTAACTCTCTTCCTCACTATATTTCCAAACAACATGATGACTTTTGCTCCAATTATTCCTCAAACTGACCTCAAATGTAAATTAGAATTCTTCACTCGCCTCGTGGCAAGAAGCACAAACTTGTGTTCAACTTGTGTTCTGAGTATCCATCAGTTTGTCACACTTGTTCCTGTTAATTCAGGTAAAGGAATACTCAGAGCAAGTGTCACA…
35	-	E	EF	musMar05chr17-18294946-18295842	ATGGACCTCAAGGATTTGATAATAGGTACAGTGTTCTTATTTCAGAGTACAGTTGGAATTCTGGGAAATTTCTCTCTTCTTACCAGCTACCTATTCAATTACTATAGTAAACATACAATAAAGACCACAAATTTGATTCTTACACACCTATTCACAGCCAACTTTTTGATCCTTCTTTCTAAAGGACTGCTCCATACAATGCAAACTTTTGGGCTAAAAGGATTTATCAATGACTTTGGCTGCAAATTCCTTTTGTATATTCAAAGACTGGGCAGAAACATGTCCATTAGTACCACCTGCTTCTTGAGTGTCTTCCAGGCCATCACCATCAGTCCTAGGACCTCTTTTTCAATGAGTCTTAAACTCAAATCCCCAAATCATATTGGTCTCTTCACTTCT…
36	V1re5	E	EF	musMar05chr17-18372998-18373894	ATGGAGTCCAGGAACATGGCAATAGGAATCATACTCTTAGTTCAGAGTATACTTGGAATTCTGGGAAACATCTTTCTTCTTTTATATTATCTAATTCTTTACTACAAGGAATGCACATTAAAGATTGTAGACTTGATTCTTATACATGTGTTCACATCAAACTTCTTGATCATTCTCTCCAAAGGTCCTGCCCAGATAATGGCAGCTTTTGGTTGGAACCAGTTCTTCAATGATGTTGGATGCAAACATATTTTATATATTCAAAGGCTTGGCAGGAGCATGTCCATCAGCACCACCTGTCTCTTGAGTGTCTTTCAGGCAATCACCATCAGTCCCAGGAACTCCTACTGGAAGGAAATCAAAATCAAAACTACAAAGTTAATAGGACTCTTGATTTTA…
37	V1re2	E	EF	musMar05chr17-18559326-18560222	ATGGACTTGAGGACCATGATAGTTGGAATAGTGCTCTCACTTCAGACGGCACTTGGTATTCTAGGAAACGTCTCTCTTCTTTTCTACTACCTAATCATTTATTACAATGAACACACAATGAAGAAAATAGATATGATTCTTATACATGTGTTCACATCCAACTTCTTAACTATTCTTTCCAAAGGACTCCCTGAAGTAGTGAAAGCTTTTGGGTGGAAGCAGTTATTCAGTGATGTTGGGTGCAAACTTACTAATTATTTTCAAAGACTAGCCAGGAGTATGTCCATCAGCACCACCTGTTTCTTGAGTGTCTTTCAAGCAATCACCATTAGCCCCAGGAACTCCTGCTTGAAGGAATATAAAACCAAAACTACAAAGTTTATGGGCCTGTTCTTTTCT…
38	V1re3	E	EF	musMar05chr17-18649072-18648071	ATGGCTCAACCTAGAAAAGTTCAAACCATGTTGTGGCTCAGAGACATGATTGTTGCCATTATTCAAAGAAAGAAACTGCTGAATGACAGAATGGACTTTAGGGACATGGCAGTAGGAATAGTGCTCTCATTTGAGATTCTACTTGGTATTCTGGGAAACTTCTCCCTTCTTTTCTACTATCTAATCCTTTACTACAAAGAACACACATTAAAGATCATAGATATGATTCTTATACATGTGTTTACATCCAACGCCTTGATCCTTCTCTCCAAAGGACCCCCTGAGGTAATGGGAGCTTTTGGGTCAAAGCAGTTATTCAATAATGTTGGGTGCAAGCTTATTTTATATGTTCAAAGAATTGCCAGATGTATGTCCATCACTACCACCTGTTTCTTAAGT…
39	V1re1	E	EF	musMar05chr17-18686313-18687233	ATGGATTTTGGGAACCTGGCAATGGGAATTGTACTCTCACTTCAGAGTGCACTTGGTATTCTGGGAAACTTCTCTCTTCTTTTCTACTATTTAGTCCTTTATAACAAAGAACGCACATTAAAGATCATAGATATAATACTTATACATGTATTCACATCAAACTCCTTGATTATTTTCTCCAAAGGACTTCCAGAGGTACTTGCAGTTTTTGGATGGAATGACTTATTCGATGATGTTGGGTGTAAACTAATTATGTATGTTAGAAGAGTTTCCAGGAGTATGTCAATTAGCATGACCTGTCTCTTGAGTGTCTTTCAGGCAATCACCATAAGCACCAGGAACTCCTGCTGGAAGGAATTTAAAGAGCAAACAGCAAAGTTCATGGGCCTGTTCATTTCT…
40	V1re8	E	EF	musMar05chr17-18718369-18719319	ATGAGAAGTGTTTGGTGGCATATATTGAAGTCAGTTTTTCTCAGTCATAATATGGATGCCAGGAATTTGGGAACAGGAATAATATATCTGTTACAGAGTACAGTTGGGATTCTAGGAAACACCTTTCTCCTTTCCTACTACTTGATTATTTATTATAAGAAACACAAACGAAAGCCCACAGATTTGATTATTATGCATCTGATCATAGTGAATATCTTGATCATGCTCTCGAAAGGAATGTCTATCACAATGGGAGCTTTGGGGTTGAAACTTTTCTTTGATGATTGGAGCTATCAATTTTTTATGTATGTTTTAAGGGTTTTCAGGAGTATGTCCATTGTCACCATCTGCCTCTTGAGTGTCTTCCAGACCATCACTATCATCCCAAGAAACTCCTGT…
41	V1re7	E	EF	musMar05chr17-18762469-18761534	ATGGTTAATGACAAGATGGATTCCAAAAATCTGGCAATATTTGTAATACTCATCCTTCAATGTTCAGTGGGAATTCTGAAAAATATCTGTCTTCTATCTTACTACTTAATGCTTCATTATAATAAACACACATTAAAACGAATTGATTTGATTTTCATGAACATGTTCATAGCCAACTTCTTCATCATTTTCTCTAGAATTGTGCTACAGACAATGCAAACTTTTGGGATGGAACTGTTCTTCAATGTATTTGTTTGCAAATTCCCTATGTATACTGAAAGAGTTGGCAGAAGTGTTTCCATTGGTACCATCTGTCTCTTGAGTGTCTTCCAGGCCATCACCATCAGTCCCAGTGACTCGTGCCTTAATGGCCTTAAAGTAAAAGTTCCAAAGTACATC…
42	V1re4	E	EF	musMar05chr17-18786154-18785099	ATGCTGTGTGACTTGGAAATAGGTAGTACTGTGATTCTTGCACATACATGTCCCAACTTAGAAAACTTACTTCAATACATAGTTCACAAATGTGATTATTACCATAATTTAAAGGAAAAAACGTTGAATGACCTAATGGAGTCCAGGAACATGGCAATAGGAGTAGGACTCTCACTTCAGAGTATACTTGGTATTCTGGGAAATTTCTCTCTTCTTTTCTACTACCTAATCCTATACTACAAAGAACACACATTAAAGATCAGAGACATGATTCTAGTACATGTGCTCACATCTAACTCCTTGATCATTATCTCCAAAGGTTTCCCCCAGATAATGGGAGCTTTTGGGTGGAACCAGTTATTCAATGATGTTGGGTGCAAACTTATTTTATATGTTCAA…
95	V1re11	E	EGL	musMar05chr7-8575244-8574312	ATGCCCAATCATAAAATAGACTTAGGGAATCTATCAATCAAAATCATTTTCTTATTACAAACTACAGTTGGAATTTTGGGAAATTTCTATCTTCTTATACTACATCTAGTCTACTATGCAGAATACACTTTAAAGCACACAGCTTTGATTCTCATGCACCTCTGGGGAGCCAATGCCTTGATAGTTCTTTCTACAGGAGTGCCCTACACAATGGCAGCTTTTGGGTTGAAGCAGTTTTTAAATGACTTTGGCTGCAGATTAAGTTTGTACATTCAAAGACTTGGTCGGAGTGTGTCCATTGGCACCACCTGTTTTTTGAGTGTCTTCCAAGCCATCACCATCAGTCACAGAGAATCTTGTTGTAAAGATCAAAAAGCCAAAGTTGCAAAGTATATTGGC…
96	V1re10	E	EGL	musMar05chr7-8747040-8747957	ATGGGCTTCAGAAATCTGGCCATCAAAATACTTTTCTTATCACAAATTACAAGTGGAATTCTGGGAAATTTCTCTCTTCTTATCTATTATCTAGTCTACTATATACAACATGCATTAAAGCCCACAGATTTGATTCTCATGCACCTAATGGCATCCAATGCCTTGATAGTTCTCTTTACAGGAATGCCTCACACATTGGCAGCTTTTGAGATAAAGCAGTTTTTAAATGATCTTGGATGCAGATTAATTTTGTACATTCAAAGTGTTGGCCGGAGTGTGTCCGTTAGTACAACCTGTCTCTTGAGTGTCTTTCAAGCCATCACCATCAGTCACAGGAAATCCTGCTTTAAGGATCAAAAGGTGAATGCTGCAAAGTACATTGGGTGCTGCATTTTCTCT…
97	-	E	EGL	musMar05chr7-8826990-8826031	ATGGGTGTAGCCATAATTAAAGAGAATCAGACCCAGTCGAAGATGGATTTCTGGAATATGGGAATCAAAATACTTTTCTTATCACAAACTACAACTGGAATTCTGGGAAATTTCTCTCTTATAATCTACTATGTAGTCAACTATATAGTACATACATTAAAGCCAACAGATTTGATTCTCATGCACCTAATGACATCGAATGCCTTGATGGTTCTCTCTACAGGAGTGCTTCACACAATGGCAGCTTTTGGCTTGGCACACTTATTAAATGATTTGGGATGCAGACTAATTTTGTACATTCAAAGAGTTGGCCGAAGTACATCCATTGGCACTATCTGTCTCTTGAGTATCTTCCAGGCCATTACAATCAGTCATAGGGTATCTTGTTATAAGGGTCAA…
98	V1re9	E	EGL	musMar05chr7-8879770-8878811	ATGGGTGTAGCCACAATTAAAGAGAATCAAGCCCAATCGAAGATGGATTTCCGGAATCTGGCAATCAAAATAATTTTCTTATCACAAACTACAATTGGAATTCTGGGAAATTTCTCTCTTATAATCTACTATGTAGTCTACTATATAGTATATACATTAAAGCCAACAGATTTGATTCTCATGCACCTAGTGACATCGAATGCCTTGATGGTTCTCTCTACAGGAGTGCCTCACACAATGGCAGCTTTTGGCTTGACACACTTATTAAATGATTTGGGATGCAGACTAATTTTGTACATTCAAAGAGTTGGCCGGAGTATATCCATTGGCAGTACCTGTCTCTTGAGTATCTTCCAGGCTATCATCATCAGTCACAGGGAATCTTGTTATAAGGGTCAA…
100	V1re13	E	EGL	musMar05chr7-9047733-9046810	ATGGACTTCTGGAATCTGGCAATCAGAATTATTTTCTTATTACAAACTGTGATTGGAATTCTGGGAAATGTTTTCCTTATTTTCTACTATCTAGTCCTTTACTACAGAGAATGTACATTAAAGCCCACAGATTTGATTTTAATGAATCTAATGGCAGCCAATCTGGTGATACTTCTCTCTATAGGTGTGCCCCAAAAAATGGCAATATGGGGACTGAAGGAGTTCTTGAATCATTTAGAATGTGAGATTCTATTGTTCGTTCAAGGATTTAGTCGAAGTATGTCCATTTGCACCATCTGTCTCTTGAGTGTTTTCCAAACCCTGACCATCAGTCCCAAGAAATTTTGTTGGAAGTATTATAAATCCAACGCAGCCAAGTACATTGGCAGTTGTACTTCC…
43	V1rf5	F	EF	musMar05chr17-18866504-18865545	ATGAGAGGAGGAACTGACTGCATGGATGCCAGTGAACTGTCTGTAGGAGTGATCATCTTGTTTCAGACTATGATTGGTGTTTTGGCTAATTCTTCTCTCCTCTACCACTATATGTTTCTTTACTTAACAAGGGACAGGTTGAGGTCTATAGACTGGATTCTGGTGCACTTAATTGCAGCCAACATCTTAACAGTACTGTTCAAAGGCATACCCCAGACAATAGCAGCTTTTGGCTTGAAAGACTTTCTCAATGATATTGGATGCAAATTGATTTTCTCCTTTCGCAGAATAGGTAGAGGTGTTTGTATTGGCAGCACTTCTTTCCTCAGTGTCTACCAGGCCATCATGATCAGTCCCAGCGACTCCAGACATTCAGAGCTTAAATTAAAAATGCACAAA…
44	V1rf1	F	EF	musMar05chr17-19095227-19096216	ATGAAGCAAGTAGTCCATGCCTACCTCCTCATGCAGAATCCTCGGGATCAGGCAGAAGGGTCTCATCAAATCACTTCTGGTGATATGGCTATAGGGGTTATTTTGGTATCACAGACTGTTGCTGGAGTTTTGGGCAATTCGTGTCTCCTCTACAATTATATAGTGCTTTACTTCAAATCATACAAATTAAAGCACATGGACTGGATTTTGATGCACTTGATTGTGTCCAACTTCTTAACTCTCCTATGTAAAGGTGTTCCACAAGCAATGGCAGCTTTTGGTTTTCAATGTTTCTTCAATGATTTTGAGTGCAAACTACTTTCCTACCTTCATAGGGTGGGAAGAGGCGTGTCATTCGGCAGTGCATGCTTATTGAGTGTCTTCCAGGTCATCACTATC…
45	V1rf2	F	EF	musMar05chr17-19130155-19131141	ATGCTGTCAGTGCCTCATCTTCCCCTCCATGATTCTCAGGTTCAGCCATCAGGAAATGATGGGATGACAGCCAGGAATATGGCCCTAGGTATAATCTTCTTATCCCAAACTGCACTTGGACTTCTGGGAAATTCTTCTGTCTTCTTCAATTACTTATTGCTTTGTTTTTCGAGGTACAAGCTGAACTCCACAGACTGGATGTTGAATTATTTGGTTGTAGCAAACTTCTTAACTCTGCTGTGCAAAGGAGTGCCCCAGACCATGGCAGCTTTTGGGCTTAAAGATTTCCTAAGTGATTTTGGGTGCAATCTCCTCTTTTACATTCACAAAATGGGCAGGGGTACATGTATTTGCAGCAGCAGTTTGATGAGTGTCTTCCAGGCCATCACAATCAGCAAC…
46	V1rf4	F	EF	musMar05chr17-19155371-19156375	ATGGATTCATTTAGGATAGAGAATGGTGACTGTGTCTCCACCTTCACCTTGCCGTGCAGGATCCTCAGTTTGAGAACAAGAACTGACAACATGGAAGCCAGTGAGTTGTCTATAGGAATAATATTCATCTCTCTGACTATAATTGGAATTCTAGGGAATGTCACTCTTCTATACCACTATACATATTTTTACCTAACAAGGTACAAGTTAAGGTCTACAGACTGGATTCTAATTCACTTGATTGTAGCCAATATCTTAACTGTACTATGTAAAGGAGTGCCCCAGACAATATCCTCATTTGGGTTTAAAGATTTTCTCAATGATATTGGATGCAAATTGGTTTCTTCTTTACACAGAGTAGGAAGGGGTACAGGTATTGGCAGCACCTCATTTCTTAGT…
47	V1rf3	F	EF	musMar05chr17-19182781-19183650	ATGGAAAACAGTGACATTGTAATTAGTGTGATCTTCTTATCACAGACTGTAGTTGGGATCCTGGGCAACTCCTTCTTAGTCTACCATTATCTGATGCTTTACTACATGAGGTGCAGACTAAAGTTCACAGACTGGATTCTGCAGCACTTGATTGTAGCCAACTTCTTAACTCTACTGTGTAAAGGAATCCCCCATACTGTGTCTGCCTTTGGGTTGAAAAACTTCCTCGATGACATTGGTTGTAAACTGACCTTCTATCTTCACAGAATAGGGAGGGGTGTTTCCATCAGCAGCACCTGCTTTCTGAGTGTCTTCCAGGCCATCACCATCAGTCCAAGTGCTTCCAGGTGGACACAGCTTAAAGCCAAGTCTCCCAGTTACATTGCTTCCTGTGTGTAC…
101	V1rg1	G	EGL	musMar05chr7-9625743-9624823	ATGAAAATGGCTTCTGAAAATGTTGCAATGGGAATTTTTCTATTCTCCCAGATGACAGTGGGAATGCTTGGCAATTCTTCAATACTATTTTATTATGTGATTTTGATGTCCACCGGAAAGAATTTAATGCCCAAAGACCTGATTATAGAGCACTTGACCTTTGCCAACTGCTTGTCTATCATCTCAAGAGGTATTCCGCAGACACTGGCAGATTATGGATTTAAAGATTTCCTGGATGTCACTGGATGTAAATTGATAATGTATATTTACAGAATAACAAGAGGGGTGTCCCTTTATGCAATGTGCCTACTGAGTTGCTTTCAAGCAATCACAATCAGCCCTAATAACTCCAAAGGGCTGATGCTTAAACAAAGAGTCATCAAGTACATTGGTCCTTCC…
102	V1rg2	G	EGL	musMar05chr7-9711490-9712401	ATGGCTTCTGAAGACTTTGCAATGGGGATTTTTCTCTTCTCCCAGACTACAGTGGGAATGCTTGGAAATTCTTCAATACTATTTTATTATATCATTTTGATATCTACTGGAAAGCCTTTAATGCCCAAAGACGTGATTATAGAGCATTTGACTTTTGCCAACTGCTTGTCTGTCATCTCAAAAGGCATTCCACAGACACTGTTGAATTATGGATTTAAAGATTTCCTGGATGATATTGGATGTAAGTTAATAAACTATGTTTACCGAATAACAAGGGGAATGTCCCTGTATTCAATGTGCATACTGAGTTGCTTCCAAGCAATCACAATTAGCCCCAACAACTACAGGTGGGTGACACTTAAACAAAGAGCTACTAAGTACATTGGTCCCTCCTGCTCA…
103	V1rg5	G	EGL	musMar05chr7-9801968-9802882	ATGGCTTTTGAAAATATTGTACTTGGAATTTTCCTCTTCTTCCAGATTGCCATGGGAATAATTGGCAATTCTTTAATACTAGTTTATTATGTCAGTTTGAAACTCACTGGAAAATATTTAATGCCCAAAGACCTGATCATAGAGCACTTGACTTTTGCCAATTGCCTGTTCATCATCTCAAAAGGTATTCCACAGACACTGTCAAATTATGGATATAAAAATTTCCTAGATGACTTTGGATGTAAATTGATAATATATGCTTATCGAATAACAAGAGGGATGTCCCTTTATGCTATGTGTCTATTGTGTTGCTTCCAAGCAATCACAATCAGCCCCAACTATTCCAGATGGATGATGTTTAAACACAGAGCCACCAAGTACCTTGGTCCCTCCTGCTCA…
104	V1rg6	G	EGL	musMar05chr7-9835536-9836453	ATGAGAATGGCTACCAGGCATTTTGCAATGGGAATTTTTCTCTTCTCCCAGATTACATTGGGAATACTTGGCAATTCCTCAATACTATTTCATTACATCTTTTTGATACTCACTGGAAAACACTTAATGCCCAAAGATCTGATTTTAAAGCACTTGACTTTTGCCAATTGCCTGTCTATCATCTCAAGAGGCATTCCACGGGCAATGTCAGATTGTGGACTTAAGGATTTTCTTGATGATATTGCATGTAAATTGATAGTGTATATATGCCGAATAACAAGGGGGATGTCCCTTTATGCAATGTGTCTACTCAGTTGTTTCCAAGCAATCACTATCAACCCTAGCAACTGCAGGTGTTTGACACTCAAGCACAGAGCCACCAAGTACATTGGTCATTGC…
105	V1rg4	G	EGL	musMar05chr7-9886478-9885504	ATGTGTTTCTCTGGTCTCATACCaataataaatttattttatttttCAATAGGAATAAAAGTGGCTTTTGAAAGTATTGCACTGGGAATTTTCCTTTTCTCCCAGATGACAGTGGGAATGTTTGGCAATTCCTTAATACTATTTTACTATGTCATATTGAAACTCACTGGAAAACATTTAATGCCCAAAGACCTGATCATAGAGCACTTGACTTTTGCCAATTGCCTGTGTATCATCTCAAAAGGCATTCCACAGACACTGTCAGATTACGGATTAAAAGATTTCCTGGATGATTTTGGATGTAAATTGATATTGTATGTTTATAGAATAACAAGGGGGGTGTCATTTTATGCTATGTGCCTTTTGAGTTGTTTCCAAGCAATCACAATCAGCCCCAGC…
106	V1rg7	G	EGL	musMar05chr7-10196665-10197606	ATGAAAATGACTCCTGCAAGCTTGGCAACGGGAATATTCTTTTTCTTTCATATTACAGTGGGAATCCTTGGTAATTCCTCAATACTATTTCATTATGTCTTTATGATAACCACCAGAAAGCATTTAATGCCCAAAGATGTGATTATAAAGCACTTGACTTTTGCTAACTGCTTAACTATCATTTCAAAAGGCATTCCAGAGACACTGTCAGATTTGGGATTTAAATATTTCCTGGATGATATTGGTTGTAAATTGGTAGTTTATATTTACCGAATAATGAGGGGGATGTCCCTGTATGCTATGTGCCTACTGAGTTGCTTCCAAGCAATCACAATCAGCCCCAGCAACACCAGGTGGATAATGTTTAAACACAGAGCCACCAAGTACATTGGTCCCTCC…
107	-	G	EGL	musMar05chr7-10220394-10221314	ATGAAAATGGATCCTGGAAATTTTGCAATAGAAACTTTTCTCTTCTGCCAGATTACAGTGGGAATGTTTGGCAATTCCTCAATCCTATTTTATTATATTATTTTGATATTTACAGAAAAGCATTTAACGCCCAAAGACCTGATTATAGAGCACTTGACTTTCGCCAACTACTTGACTGTCATCTTAAGAGGGTTTCCACAGACAATGTCATATTTTGGGTTTAAGAATTTCCTAGATGACATGGGATGTAAATTAATAGTGTATATTTCCCGGATAACAAGGGGGGTGTCTCTTTATGCTATGTGCCTATTGAGTTGTTTCCAAGCAATCACCATCAGTCCCAATAACTCCAGGTGGATAAAGCTTAAATACAGAGCAACCAAGTACATTGGTCCCTCC…
108	V1rg3	G	EGL	musMar05chr7-10237166-10238092	ATGGCCTTTGAAAATATTGCACTGGGAATTTTCCTCTTCTCCCAGATTACAGTGGGAATGATTGGCAATTCCTCAATACTATTTTATTATGTCATATTGAAATTCACTGGAAAACATTTAATGCCCAAAGACCTGATCATAGAGCACTTGACTGTTGCCAATTGCCTGTTTATCATCTCAAAAGGCATTCCACAGACACTGTCAGATTACGGATTAAAAGATTTCCTGGATGATTTTGGATGTAAATTGATAATGTATATTTACAGAATAACAAGGGGGATGTCCCTTTATGCTATGTGTCTATTGAGTTGCTTCCAAGCAATCACAATCAGCCCCAGCAACTCCAGATGGATGAAGTTTAAACACAGAGCCACCAAGTACCTTGGTCCCTCTTGCTCA…
109	V1rg9	G	EGL	musMar05chr7-10304880-10303960	ATGAAAATGACTTCTATAAACTTGCCAATGGGAATATTCCTCTTTTCCCAGATTGTAATGGGAATCTTTGGCAATTCCTCAATACTATTTTATTATGTCATTTTCATATTCAGTGGGAAACATTTAATGCCTAAAGACATGATCATAGAGCACTTGACTTTATCCAACTGCTTGTCTCTAATCTCAAAAGGCATTCCACAGACATTGTCTGATTTTGGATTTAAAAACTTTCTGGATGATATTGGATGCAAAGTGATAATGTATATTTACCGAGTAACAAGGGGGATGTCCCTGTATGCAATGTGCCTACTGGGTTGTTTCCAAGCAATCACAATCAGTCCCAGCAACTCCAGATGGATTATGCTTAAACACAGAGCCACAAAGTATATTGGTTCTTCC…
110	V1rg12	G	EGL	musMar05chr7-10349006-10349920	ATGAAACCAGAGAACATGGTAATGGGTATAGTCTTCATCCTGCAGACTACTGTAGGAATCCTGGTTAATTCCTCAGTTCTGCTTCATTACTTAGTCCCAGGATTTACTGGGAAAGGTTTGAAGCTCAAAACCCTAATTGTAAAGCACTTAACTCTGGCCAACTCCTTGTCTATTATCTCTAGAGGAATTCCACAGATAATGGCAGAATTTGGGATGAAATATTTTCTGGATGACATTGGGTGTAAACTTGTACTTTACCTTTATAGAGTATCCCGGGGGGTTTCACTATATACAACATGCCTTTTGAGTTGTTTCCAAGCGGCCATAATCAGCTCAAGCACCACCAAATGGATGAAGTTTAAACACAAAGCCATCAAGTACATGGGTCCTTCCTGCTCA…
111	V1rg8	G	EGL	musMar05chr7-10366329-10365409	ATGAAAATGACATCTTCAAACTTGGTAGTGGGAATATTACTCTTCTCCCAGATTGTCATGGGAATGCTTGGCAATTCCTCAATACTATTTTATTATGTCATTTTAATATTCACTGGGAAACATTTAACACCGAAAGACCTGATTATAGAGCACTTGACATTTGCCAACTGCTTGTCTATTATCTCAAAAGGCATTCCACAGACACTGTCAGATTTGGGATTTAAAAATTTCCTAGATGATATTGGATGTAAACTGATAATGTATATTTACCGAATAGTGAGGGGGATGTCTCTGTATGCCATGTGCCTATTGAGTTGCTTCCAAGCAATCACAATCAGCTCCGGGAACTCCAGGCTGATGATACTTAAACACAGAGCCGTGAAGTACGTTGGTCCCTCC…
112	V1rg11	G	EGL	musMar05chr7-10406965-10406009	ATGTGGTTAAATTTGTTTATCCCAGGTGAAAAGAACATGGCTCCTGAGAACTTGCCAGTGGGGATTTTGTTCTTTTCTCAAACAGCTGTGGGAATCCTTGGTAACTGGTCAATTCTTCTTCATTATGTCACATCTGTAATCACTGGAAAAAGTTTGATGCCCAAAGACCAGATTTTAAAGCATCTGACTTTAGCCAATTCCTTGGTTATTATCTCAAGAGTAACACCTCACATAATGGTACAACTGGGGTTGCAGTATCTCCTGGATGACCTCTTATGTAAACTTACTCTCTACAGCAATCGAGTGTCCCGGGGCATTTCCCTGCACTGCACCTGCCTCTTGAGTTGCTTCCAAGCAATCACAATCAGCCTCAGTCACTCCAGGCTGATGACACTTACA…
1	V1rh17	H	HI	musMar05chr13-21567943-21568869	ATGGTTTTGCAGTTTATTAAGGAAACATTTTTTTTCTTTATGACTATGATTGGCACCCTGGGGAATATTTCTGTTTCTGTGGATTATTTCTTCCATTTATTAGAAGGTGTTAAGAAGAAACCCATACACCTCATTCTCATCCACTTGGCTTTTACAAACATCCTAATCCTTCTTACAAAAGGATTTCGAAAGACAGTAGCAGCTTTTGGTTTGAGAAACTTCCTGGATGATATAGGCTGTAAGATCATTGTTTACCTGGAGAGGGTGGCCCGGGGCCTCTCCATCTGCACCAGCAGTCTCCTTACTGTGGTCCAGGCCATCATCATCAGTCCCACAGGATCTGGGTGGAGGAGGCTCAGGCCAAAGTCTGCATGGCACATCCTTCCATTCTTCTCATTC…
2	V1rh2	H	HI	musMar05chr13-21582730-21581792	ATGGTTCTGAAGtatattaataaaataatttttCTCTTTATGACTGTGGTTGGCACTCTGGGGAATATGTCTGTTTCTGCGAATTATATGTTCAGTTGGTGGGGAAGCCCTGAGAAGAAACCCATACACGTTATTCTCATCCACTTGGCTTTTACAAACATCATAATCCTTCTTACAAAAGGACTGCCAAAGACAGTAGCAGCTTTTGGTTTGAGAAACTTCCTGGATGACATAGGCTGTAAGATAATTGTTTACTTGACAAGGGTGGCCCGGGGCCTCTCCATCTGCACCAGAAGTCTCCTCACTGTGGTCCAGGCCATCATCATCAGTCCCAGAGCATCTGGGTGGAGGAGGCTCAGGCCAAAGTCTGCAAGGCACATCCTTCCATTCTTCTCATTC…
4	-	H	HI	musMar05chr13-21659647-21658751	ATGGTTTTGAAGTTTATTGAGAAAATGGTTTTCCTCTTCATGATTCTGGTTGGCACTCTGGGGAACATGTCTGTTTCTGTGAATTATATGCTCAGTTGGTGGAGGAGCACTGGGAAGAAACCCATACACCTTATTCTCATCCACTTGGCTTTTACAAACATCATACTACTTCTTGCAAAAGGATTGCCAAAGACAGTAGCAGCTTTTGGTTTGAGAAACTTCCTAGATGACATAGGTTGTAAGGTCATTGTTTACCTGGAGAGGGTGGCCCGGGGCCTCTCCATTTGCACTAGCAGTCTCCTCACTGTGGTCCAGGCCATCATCATCAGTCCCAGAGCATCTGGATGGAGGAGGCTCAGGCCAACGTCTGCATGGCACATCCTTCCATTCTTCTCATTC…
9	-	H	HI	musMar05chr13-21773258-21774163	ATGAAGTTAAAAATAGTTTTGAATATTAGTGAAATAACTGTATTCCTTCTTTTCACTGGACTTGGCACTGTGGCAAATGTTTCCATTTTTGTGAATTATATATGTACTTTTATGGGGTCTGGAAAAAAGTCTATATACCTTATTCTTATCCACTTGGCTTTGACAAATATTACATTGCTTTTTTCCAAGGTAATGCCAGTGACAATTGCAGCTTTAGGGTTGAGACACTTTCTAGGTGATATAGGCTGTCACGTTATTGTTTATCTAGAAAGGATGGCCCGGGGTCTGTCCATCTGCACCAGCAGTCTCCTCACAGTGGTCCAAGCAGTTATCATGAGCCCCAGAGCCTCCTGGTGGGGGAGGCTCAGACTAAGGTCTAAATGGCATGTGCTTCTCTCT…
10	V1rh21	H	HI	musMar05chr13-21807976-21808872	ATGGTTTTGGACCCTGTCAAGGGCACAGTCTTCCTCTGTCTCACTGGACTTGGCACCGTTGGGAACAGCTTAGTTTTTGTGAGTTATATGCACATGTTCCAAAGCACTGAGCAGAAACCTATACATCTCATTCTTGCTCACTTGACACTTACAAATATCATAATGCTTCTTTCAAAAGGGATGCCGAAGACAATAGAAGCATTTAATTTTGGAAACTACTTAAATGACACTAGTTGTAAAGCTGTTGTTTACTTGGCAAGAGTGTCCCGGGGCCTCTCCATCTGCACCAGTAGTCTCCTCACTGTGGTCCAGGCCATCACCATGAGTCCAAGACACTCAATGTGGCAGAGGCTCAACCTAAAGACCCCACAGCACACTCTTTTCTCGCTGCTCTGCTTG…
12	V1rh4	H	HI	musMar05chr13-21862603-21863706	ATGCATCCACCACTGCCTCTTGAACACCAGAAAATGCTCTCATGCAAAATGTGCTGTTCAGATCCATGTCCAGCATTACTGATTCTTTCTTTAAAATGTATTTGCATCCTGCACACAAGGAAGGAAGAAATGATTTTGAAGTTAATTAAGAAAATACTTTTTCTCTTCATGACTGTGCTTGGCATTATGGGAAACATGTCTGTTTCTGTGAATTACATGTTCAGTTGTTGGGGAAGCCCTGAGAAGAAACCCGTACACCTTATTCTTATCCACCTGGCTTTTACAAACACTGTCATCCTTCTTGCAAAAGGACTGCCAAAGACTATTGTAGCTTTTGGTTTGAGAAATTTCCTAGATGACTCAGGCTGTAAGATCATTGTTTACTTGGAAAGGGTGGCC…
13	V1rh3	H	HI	musMar05chr13-21875094-21876032	ATGATTTTAAAGTACATTAAAGAAATTATTTTCCCCTCCATGACAGTGCTTGGCACTCTGGGAAACATGTTTGTTTTTGTGAATTATATGTTCAGTTGGTGGGGAAGCCCTGAGAAGAAACCCATACACCTCATTCTCATCCACTTGGCTTTTACAAACATCATAATCCTTCTTACAAAAGGATTGCAAAAGACAATAGCAGCTTTTGGTTTGAGAAACTTCCTGGATGACATAGGCTGTAAGAGCATTGTCTACCTGGAAAGGGTATCCCGTGGCCTCTCCATCTGTACCAGCAGTCTCCTCACTGTGGTCCAGGCCATCACCATCAGTCCCAGAGCATCTGGATGGAGGAGGCTCAGGACAAAGTCTGCATGGCACATCCTTCCATTCTTGCTATTC…
16	V1rh11	H	HI	musMar05chr13-22004116-22005051	ATGCAAGTTTTTCTGCCTAGGAAGGAAAAAATGGTTTTGAAGTATATTAAGGACATAATTTTTCTCTTTATGACTGTGGTTGGTACTCTGGGGAACATGTCTGTTTCTGTGAATTATACATTCAGTTGTTGGGGAAGCCCTGAGAAGAAACCCATATACCTCATTCTGATCCACATGGCTTTTACAAACATTCTAATCCTTCTTGCAAAAGGACTGCCTAAGACAATAGCAGCCTTTGGTTTGAGAAACTTCCTAGATGACATAGGCTGTAAGACCATTGTTTACCTAGAGAGGGTGGCCCGGGGCCTCTCCATCTGCACCAGCAGTCTCCTTACTGTGGTCCAGGCCATCATCATCAGTCCCAGAACATCTGGGTGGAGGAGACTCAGGCCAAAGTCT…
17	V1rh8	H	HI	musMar05chr13-22072995-22072045	ATGCAAGTTTTTCTACCTAGGAAGGAAGAAATGGTTTTGaattatattaataaaataatttttCCCTTTATGACTATGTTTGGCACTCTGGGGAACATGTCTGTTTCTGTGAATTATATGTTCAGTTGCTGGGGAAGCCCTGAGAAGAAACCCATATACCTTATTCTTATCCACTTGGCTTTTACAAACATCCTAATACTTCTTGCAAAAGGATTGCCCAAGACTATTTTAGTTTTTGGTTTGAGAAACTTCCTAGATGATATAGGGTGTAAGATCATTGTTTATCTGGAGAGGGTGGCCCGTGGCCTCTCCATCTGCACCAGCAGTCTCCTCACTGTGGTCCAGGCCATCATTATCAGTCCCAGAGCATCTGGGTGGAGGAGGCTCAAGCCAAAGTCT…
18	V1rh7	H	HI	musMar05chr13-22101100-22100162	ATGGttttaaaatatattaaagaaattattttCATCTTTATAACTGTGATTGGCACTCTGGGGAACATGTCTGTGTCTGTGAATTATATGTTCAGTTGGTGGGGAAACCCTGAGAAGAAATCTGTACAGCTTATTCTCATCCACTTGGCTTTTACAAACATCATAATCCTTCTTACAAAAGGATTGCCAAAGACAGTAGCAGCTTTTGGTTTGAGAAACTTCCTAGATGCCATAGGTTGTAAGATCATTGTTTACCTGGGGAGGGTGGCCCGTGGCCTCTCCATCTGCACCAGCAGTCTCCTCACTGTGGTCCAGGCCATCATCATCAGTCCCAGAGCATCTAGGTGGAGCAGACTAAGACCAAGGTCTGCATGGCACATCCTTTTATTCTTCCTATAC…
19	-	H	HI	musMar05chr13-22206687-22205749	ATGGatttaaaatatattaaagaaattattttCATCTTTATAACTGTGGTTGGCACTCTGGGGAACATGTCTGTTTCTGTAAATTATATGTTCAGTTGGTGGGGAAACCCTGAAAAGAAATCTGTACACCTTATTCTCATCCACTTGGCTTTTACAAACATCATAATCCTTCTTACAAAAGGACTGCCAAAGACAGTAGCAGTTTTTGGTTTGAGAAACTTCCCAGATGCCATAGGTTGTAAGATCATTGTTTACCTGGGGAGGGTGGCCCGTGGCCTCTCCATCTGCACCAGCAGTCTCCTCACTGTGGTCCAGGCCATCATCATCAGTCCCAGAGCATCTAGGTGGAGCAGACTAAGGCCAAGGTCTGCATGGCACATCCTTTTATTCTTCCTATAC…
20	V1rh9	H	HI	musMar05chr13-22253390-22252464	ATGGTTTTGAAGTATATTAATAAGGTAAATAAAATCTCTCTCTTTATGACTGTGGTCGGTACTCTGGGGAACATGTTTGTTTCTGTGAATTATACTTTCAGTTATTGGGGAAGTTCTGAGAAGAAACCCATATACCTTATTCTGATCCATCTGGCTTTTACAAACATCCTAATACTTCTTACCAAAGGATTGCCAAAGACTATTTTAGCTTTTGGATTGAGAAATTTCTTAGATGATATAGGCTGTAAGATCATTGTTTACCTGGAGAGGGTGGCCCGGGGCCTCTCCATCTGCACCAGCAGTTTCCTCACTGTTGTCCAGGCTGTCATCATCAGTCCCAGAGCATCTGGGTGGAACAGACTCAGGCCAGAGTCTGCATGGCACATCCTTCCATTCTTC…
21	-	H	HI	musMar05chr13-22286583-22285645	ATGGttttaaaatatattaaagaaattattttCACCTTTATAACTGTGGTTGGCACTCTGGGGAACACGTCTGTTTTTGTGAATTATATGTTCAGTTGGTGGGGAAACCCTGAGAAGAAATCTGTACAGCTTATTCTCATCCACTTGGCTTTTACAAACATCATAATCCTTCTTACAAAAGGATTGCCAAAGACAGTAGCAGCTTTTGGTTTGAGAAACTTCCTAGATGCCATAGGTTGTAAGATCATTGTTTACCTGGGGAGGGTGGCCCATGGCCTCTCCATCTGCACCAGCAGTCTCCTCACTGTGGTCCAGGCCATCATCATCAGTCCCAGAGCATCTAGGTGGAGCAGACTAAGGCCAAGGTCTGCATGGCACATCCTTTTATTCTTCCTATAC…
22	V1rh10	H	HI	musMar05chr13-22308179-22307259	ATGTTTTTGaattatattaataaaataatttCTCTCTTTATGACTGTGTTTGGCACTCTGGGGAACATGTCTGTTTCTGTGAATTATATGTTCAGTTGGTGGGGAAGCCCTGAGAAGAAACCCATACACCTTATTCTCATCCACATGGCTTTTACAAACATCCTAATACTTCTTGCAAAAGGACTGCCAAAGACTATTTTAGCTTTTGGCTTGAGAAACTTCCTAGATGACATAGGGTGTAAGATCATTGTTTACCTAGAAAGGGTGGCACGGGGCCTCTCCATCTGCACCAGCAGTCTCCTCACTGTGGTACAGGCCATCATTATCAGTCCTAGAGGATCTGGATGGAGGAAGCTCAAGCCAAAGTCTGCATGGCACATCCTTCCATTCTTCTCATTC…
23	V1rh20	H	HI	musMar05chr13-22332560-22331664	ATGGTTTTGGACCCTGTCAAGGGCACAGTCTTCCTCTGTCTCACTGGACTTGGCACCGTTGGGAACAGCTTAGTTTTTGTGAGTTATATGCACATGTTCCAAAGTACTGAGCAGAAACCCATACACCTCATTCTTGCTCACTTGGCATTTACAAATATCATAATGCTTTTTTCAAAAGGGATTCGAAGGACAATAGGAGCCTTTAATTTTGACAACTTCTTAGATGACACCAGCTGTAAAGTTGCTGTCTACCTGGCAAGAGTGTCCCGGGGCCTCTCCATCTGTACCAGCAGTCTCCTTACTGTGGTCCAGGCCATCACAATCAGTCCCAGACACTCAATGTGTCAGAGGCTCAAACTAAAAACCCCACAGCACATTCTTTCCTCACTCCTCTGCCTG…
24	V1rh18	H	HI	musMar05chr13-22364226-22363153	ATGGTTTTGAAGTTCATTAAGAAAATGCTTTTCCCATCCATGACTGTGGTTGGCATTCTGGGGAACATGTCTGTTTCAGTAAATTATATGTTCAGTTGGTGGGGAAGCCCTGAGAAAAAGCTCATACACGTTATTCTCATCCACTTGGCTTTTACAAACATCATACTTCTTCTTGCAAAGAGATTGCCAAAGACAAAAGCAGCTTTTGGTTTGAGAAACTTCCTAGATGACATAGGCTGTAAGACCATTGTTTACCTGGAGAGGATGGCCCGGGGCCTCTCCATCTGCACCAGCAGTCTCCTCACTGTGGTCCAGGCCATCACCATCAGTCCCAGAGCATCTGGATGGAGGAAGCTCAGGCCAAAGTCTGTATGGCACATCCTTCCATTCTTGTCATTC…
25	V1rh6	H	HI	musMar05chr13-22491491-22492468	ATGCAAAATGTGCAGTTCAGATCCATGTCTAGCATTACTGATGCTTTCTTTAAAATGTATTTGCATACAAGGAAAGAAGAAATGATTTTGAAGATTCTTAAGGAAATAACTTTTCTCATCATGACAGTGCTTGGCATTCTGGGGAACATGTCTGTTTCTGTGAATTATATGTTCAGTTGGTGGGGAAGCCCTGAGAAGAAACCCATACACCTTATTCTCATTCACTTGATTTTTACAAATATAATAATCCTTCTTGTAAAAGGATTGCCTAAGACAATAGCAGCTTTTGGTTTGAGAAATTTCTTGGATGACATAGGCTGTAAGATAATTGTTTACATGGAGAGACTGGCCCGAGGCCTCTCCATCTGCACCAGCAGTCTCCTCACTGTGGTCCAGGCC…
26	V1rh5	H	HI	musMar05chr13-22514403-22515506	ATGCGTCTACCACTGCCTCTTGAACACAAGAAAATGCTATTATACCAACTGTGGTGCTCAGACCCATGTCTAGCATTACTGATGCTTTCTTTAAAATGTATTTTCATCCTGCATACAAGGAAGGAAGAAATGATTTGGAAGTTAATTAAGAAAATACTTTTTCTCTTCATGACCATGCTTGGCATTCTGGGGAACATGTTTGTTTCTGTGAATTTTATGCTCAGTTGGTGGGGAAGCCCTGAGAAGAAATCCGTACACCTTATTCTCATCCACTTGGCTTTTACAAACATCATAATCCTTCTTACAAAAGGATTGCAAAAGACTATTGTAGCTTTTGGTTTGAGAAACTTCCTAAATAACTTAGGCTGTAAGATCATTGTTTACATGGAGAGGGTGGCC…
29	V1rh14	H	HI	musMar05chr13-22594795-22593899	ATGGTTTTGCAGTTTATTAAGGAAACAATTTTTCTCTTCATGACTATGGTTGGCATTCTGGGGAACATGTCTGTTTCTGTGCATTATATGTTCAGTTGGTGGGGAAGCCCTGAGAAGAAACCCATACACCTTATTCTCACTCACTTGTCTTTTACAAACATCATACTTCTGCTTGCAAAAGGATTGCAAAAGACAATAACAGTTTTTGGTTTAAGAAACTTCCTGGATGACATAGGCTGTAAGATCATTGTTTATCTGGAGAGGGTGGCCCGGGGCCTCTCCATCTGCACCAGCAGTCTCCTCACTGTGGTCCAGGCCATCATCATCAGTCCCAGAGCATCTGGGTGGAGCAGACTAAGGCCAAAGTCTGCATGGCACATCCTTCCATTCTTCTCATTC…
31	V1rh13	H	HI	musMar05chr13-22642708-22643646	ATGGTTTTGCAATTTATTAAGGAAATATTTTTTTTCTTCATGACTATGGTTGGCATTCTGGGGAACATGTCTGTTTCTGTGCATTATATGTTCAGTTGGTGGGGAAGCCCTGAGAAGAAACCCATACACCTTATTCTCACTCACTTGACTTTTACAAACATCATACTTCTGCTTGCAAAAGGATTGCAAAAGACAATAACAGTTTTTAGGTTGAGAAACTTCCTGGATGACATAGGCTGCAAGATCATTGTTTACCTGGAGAGGGTGGCCCGGGGCCTCTCCATCTGCACCAGCAGTTTCCTCACTGTGGTCCAGGCCATCATCATCAGTCCCAGAGCATCTGGGTGGAGCAGACTCAGGCCAAAGTCTGCATGGCACATCCTTCCATTCTTCTCATTC…
32	V1rh12	H	HI	musMar05chr13-22664589-22663693	ATGGTTTTGCAGTTTATTAAGAAAACAATTTTTCTTTTCATGACTATGGTTGGCATTCTGGGGAACATGTCTGTTTCTGTGCATTATATGTTCAGTTGGTGGGGAAGCCCTGAGAAGAAACCCATACACCTTATTCTCACTCACTTGACTTTTACAAACATCATACTTCTGCTTGCAAAAGGATTGCAAAAGACAATAATAGTTTTTGGTTTGAGAAACTTCCTAGATGACATTGGCTGTAAGATCATTGTTTACCTGGAGAGAGTGGCCCGGGGCCTCTCCATCTGCACCAGCAGTGTCCTCACTGTGGTCCAGGCTATCATCATCAGTCCCAGAGCATCTGGGTGGAGGAGGCTCAGGCCAAAGTCTGCATGGCACATCCTTCCATTCTTCTCATTC…
33	-	H	HI	musMar05chr13-22697438-22698376	ATGGTTCTGAAGtatattaataaaataatttttCTCTTTATGACTGTGGTTGGCAGTCTGGGGAATATGTCTGTTTCTGCGAATTATATGTTCAGTTGGTGGGGAAGCCCTGAGAAGAAACCCATACACGTTATTCTCATCCACTTGGCTTTTACAAACATCCTAATCCTTCTTACAAAAGGACTGCCAAAGACAGTAGCAGCTTTTGGTTTGAGAAACTTCCTGGATGACATAGGCTGTAAGATCATTGTTTACCTGGAGAGGGTGGCCCGGGGCCTCTCCATCTGCACCAGCAGTCTCCTCACTGTGGTCCAGGCCATCATCATCAGTCCCAGAGCATCTGGGTGGAGGAAGCTCAAGCCAAAGTCTGCATGGCACATCCTTCCATTCTTGCTATTC…
34	V1rh16	H	HI	musMar05chr13-22713106-22712180	ATGGTTTTGCAGTTTATTAAGGAAACATTTTTTTTCTTCATGACTATGATTGGCACCCTGGGGAATATTTCTGTTTCTGTGGATTATTTCTTCCGTTTATTAGAAGGTGTTAAGAAGAAACCCATACACCTCATTCTTATCCACTTGGCTTTTACAAACATCCTAATCCTTCTTACAAAAGGATTTCGAAAGACAGTAGCAGCTTTTGGTTTGAGAAACTTCCTGGATGACATAGGCTGTAAGAGCATTGTTTACCTGGAGAGGGTGGCCCGGGGCCTGTCCATCTGCACCAGCAGTCTCCTCACTGTGGTCCAGGCCATCATCATCAGTCCCAGAGCATCTGGATGGAGGAGGCTCAGGCCAAAGTATGCATGGCACATTCTTCCATTCTTGTCATTC…
3	V1ri8	I	HI	musMar05chr13-21625590-21624586	ATGTCAATGGAACCAAGAACAGAAGGTCCAAGAATAAAAGCAGGTATCTGTAAGCAAAAAAATCTGTGCACTTACACAATACACTGTTCATTCCACGGAAGAAAACAGAAAACCCACAGACATGAACTAGATCATGCTTACTTCCTTGTGTTTCTCAGGTTATTCCTAGCTTTAGCCATGAAGATAATTTGGAGTGACCTCATCCAGAAAATAATTTTCTTTTCACTTATTGGACTTGGAGTTTTAGGAAACATCATCTTATTTGTGAGACATGTATGTACTTTCATCATGGGTCCTGAGAACAAAAATATAGATGTTATTCTCATCCACTTGGCTTTTGTAAACACAATCATTATTTATTGCATAGGGGTCAGAGACATAGCCACAATTTTTTACATC…
5	V1ri1	I	HI	musMar05chr13-21668113-21667211	ATGAACTGGAATAATATTATCCACACAATAATCTTTCTTTCTCTGACTGGACCTGGAATTCTGGGAAATACCCTAATATTTGTGAGACATATATACATGCCTGCCTTGTGGATTGAGAAAAAGCCTGTTGACCTTATTCTCATCCACTTGGCTTTTTCTAATATAATCATTATTTGTAGCACAGGGATCAGAGATATAGCCACAGTGTTCTATTTCAGAAACTTCCTAGGTGATACTGGTTGTAAAACTGTGGTTTATCTGGCAAGGATGGCACGGGGCCTCTCCATCTGCACCACCTGTCTCCTCAGTGTGGTCCAGGCTATCACCATCAGTCCCAGGACTGCCCTTTGGACAAAGCTCAAACCACAAACAGCATGCCAAGTTCTTCCCTTTATCCTT…
6	V1ri9	I	HI	musMar05chr13-21699885-21698926	ATGTCATGTTTACTTCCTTGTGTTTCTGAAAAGGTTTTCCTAGTTCTGAGCATGAAGATGATTTGGAGTGACCTCATCGAGGGGACAATTTTCCTTTCACTTGTTGGACTTGGAGTTTTAGGAAACAAAATCTTATTTGTAAGACATTTGTATGCAGTCATCATGGGTCCTGAGAACAAAATTATAGATGTCATTCTCATCCACTTGGCTTTTGTAAACACAATCATTATTTATTGCATAGGGGTCAGAAACATAGCCACAGTTTTTTACATCAGAAACTTCCTGGGTGATGTTGGTTGTAAAACTATAATTTATCTAGAAAGGGTTGCCCGTGGCCTCTCCATCTGCACCACCTGTCTCCTCAGCGTGGTCCAGGCTGTCACCATCAGTCCCAGGACC…
7	-	I	HI	musMar05chr13-21724280-21725170	ATGAACTGGAATAACATTATCCAGACAATAGTCTTCCTTTCTCTTACTGGACCTGGCATTGTAGGAAATATCTTAATGTTTGTGAGACTTGTGTACACTTCAGCCTTCAGGACTGAGAAAAAGCCTGTCAATCTTATTCTCATCCACTTGGCATTTTCTAATCTGATCATTCTTTGTAGCACAGGGATCAGAGATATAGCCACAGTGTTTTATTTCAGAAACTTCCTCGGAGATATTGGCTGTAAAGCTGTAGTTTATCTAGCAAGGATGGCACGGGGCCTTTCTATCTGTACCACCTGTCTCCTCAGTACAGTCCAGGCTGTCACCATCAGTCCTAGGACAACCATTTGGAAAAAGGCCAAACCACAGACTTCGAGGCAAGTTCTTACTTATGTCTTC…
8	V1ri6	I	HI	musMar05chr13-21758427-21759377	ATGATTTGGAGTGAGCTCATCCAACGAGTAATCTTCCTTTCTCTTATTGGACTTGGAATCTTAGGAAACATCCTTATATTTGTGAGACATGTGCTTACATTTACCATGGGTTCTGAGAAAAAACCTATAGACCTTATTATCTTCACTCATCTGGCTTTTTCAAATGTAATCATTATTGGTACTTCGGGGATCAGATATGTAGCCACAAAACTTCATTTCAAAAATGGTCTGGGCATTGCAGGCTGTAAAACTCTGGTTTATTTGGGAAGGGTGGCCCGTCGCCTCTCCATCTGCACCACCTGTCTCCTCAGCATGGTCCAGGTTGTCACCATCAGTCCTAGAACCTCCTTTTTGAGAAAGTTCAGACCACAAACAATATGGCAAGTTCTTCCCTCTCTC…
11	V1ri3	I	HI	musMar05chr13-21834411-21835313	ATGAACTGGAGTAATGTTATCCACACTATAATCTTCCTTTCTCTTATTGGACCTGGAATTATGGGAAATATCCTAATGTTTGCGAGACTTGGGTACACTTCTGCCTTGGAGACTGAGAAAAAGCCCATTGACGTAATTCTCATCCACTTGGTGTTTTCTAATATGATCATCATTTGTACAACAGGGTTGAAAGAGCTTGCCACAGTGTTTTATTTCAGAAGCTTCCTAGGAGATATTGGCTGCAAAACTACAGTTTATCTGGCAAGGATGGCACGGGGCCTTTCCATCTGCACCACCTGTCTCCTCAGTGTGGTCCAGGCTGTCACCATCAGTCCCAGGACCACCTTTTGGACAAAACTCAAACCACAGACATCATGCCAAGTTCTTCCCTTTCTCCTC…
14	V1ri4	I	HI	musMar05chr13-21954683-21955585	ATGAACTGGAATAACATTACACTGACAATTGTCTTCCTTTCTCTAGCTGGACCTGGAATTGTAGGAAATATTCTAGTGTTTGTGAGATATGTGCACAATTCTGCCTTGGGGACTGAGAAAAAGCCTCTCGACCTCATTCTCATCCACTTGGCATTTTCTAATCTGATCATTATTTGTAGCACAGGGATCAGAGATTTAGCTACAGTGTTTTCTTTCAGAAACTTCCTAGGAGATATTGGCTGTAAAGCTGCAGTTTATCTGGCAAGGATGGCACGGGGCCTTTCCATCTGCACCACCTGTCTCCTCAGTGTGCTCCAGGCTGTCACCATCAGTCCCAGGACAACCATTTGGACAAAGCTCAAACCACAGACATCTTTCCAAGTTCTTCCATTTCTCCTC…
15	V1ri7	I	HI	musMar05chr13-21982310-21981402	ATGAAGATAATTTGGAAGGACCTTATCCAAAGAGTAATTTTTATTTCACTTACTGGTATTGGAGTTTTAGGGAACATCATCTTATTTGTAAAACATGTGCATACTTTCATCATGGGTCGTGAGAACAAAAATATAGATGTCATTCTCATCCACTTGGCTTTTGTAAACATAATCATTATTTATTGCATAGGAGTCAGAACCATAGCCATGATTTTTTATATTAGAAACTTTCTAGATGATGTTGGTTGTAAAACTATAATTTATCTAGAAAGGGTTGCCCGTGGCCTCTCCATCTGCACCACCTGTCTCCTCAGTGTGGTCCAGGCTGTCACCATCAGTCCCAGGACCACACTGTGGAGAAAGCTCAAACCTCAGACACCATGGCATGTTCTTGCCTTT…
27	V1ri2	I	HI	musMar05chr13-22555857-22556759	ATGAACTGGAATAATATTATCCACACAATAATCTTTCTTTCTCTTACTGGACCTGGAATTGTGGGAAATATGCTAATATTTATAAGGCATATATACATGCCTGCCTTGGGGACTGAGAAGAAACCTGTCGACCTTATTGTAATCCACTTGGCATTTTCTAATATGATTACTATTTGTACAACTGGGATCAAAGATATAGCCACAGTGTTTTATTTCAGAAACTTCTTAGGTGATATTGGCTGTAAAGCTGTGGTTTTTCTGGCAAGGATGGCAAGGGGCCTCTCCATCTGCACTACCTGTCTCCTCAGTGTGGTCCAGGCTATCACCATCAGTCCCAGAACTTCCCTTTGGACAAAGCTTAAACCACAAACAGCATGCCAAATTATTCCCTTTATTCTT…
28	V1ri10	I	HI	musMar05chr13-22579214-22580110	ATGAAGATAATTTGGAGTGATCTCGTCCAGGGAATAATTTTCATTTCACTTACTGGATTTGGAGTTTTAGGAAACTTCATATTATTTGTGAGACATGTATATACTTTCATTATGGGTTCTGAGAACAAAAATATAGATGTAATTTTCATCCACTTGGCTTTTGTAAACACAATCATTATTTACTGTATAGGAGTCAGAAACATAGCCACAGTTTTTTACATCAGAAACTTCCTAAGTGATGTTGGTTGTAAAACTATAGTTTATCTAGAAAGGGTTGCCCGTGGCCTCTCCATCTGCACCACCTGTCTCCTCAGCATGGTCCAGGCTGTCACCATCAGTCCCAGGACCACACTGTGGAGAAAACTCAAACAGCATATTCTTGCCTTTCTCTTCCTCTTT…
30	V1ri5	I	HI	musMar05chr13-22616550-22617446	ATGAATAAAATTACTCAGGCAATAGTCTTCCTTTCTCTAGCTGGACCTGGAGTTGTAGGAAATATCTTAGTATTCATGAGATATGTGTACACTTCTGCCTTGGGGACTGAGAAAAGACCGATAGATCTTATTCTCATCCACTTGGCATTATCTAATCTGATCATTATTTGTAGCACAGGAGTCACAGATATAGTCACAGTGTTTTATTTCAGAAACTTCTTAGGAGATATTGGCTGTAAAATGATGGTTTATCTGGCAAGGATGGCACGGGGTCTTTCCATCTGCACTACCTGTCTCCTCAGTGTGGTTCAGGCTGTCACCATCAGTCCCAGGACAACCATTTGGACAAAGCTCAAGCCACAGACGTCATGCCAAGTTCTTCCCTTTCTTCTCCTTTTC…
113	V1rj3	J	JK	musMar05chr7-11078897-11077971	ATGTTGTTTCCAAGCAACACTATCTTGGGGGTTTTCGTCATATCTGAGTTTTGTGTGGGAGTCTTAGGGAACTCATTGCTCCTCATGCTGTATATATTCAACTTCTGGGTCAAAGCTCGCTTTAACAGACAGATCGATCCCATTTTCATGCACCTGATGATAGTCAATATGTTGACAATCATATTTGCTATGATACCATATATCACATCATCCTTTGGAGTGCCTAGTTTTCTGCATGATGCTGGCTGTAAGGCCTTTGTGTATATCTATAGAGTCTCCCGGGCTATGTCCATCTCTAGCACTTCTATTCTAAGCACATTCCAGGCCATCACCATCACTCCCAGTAATTCTAAGTGGGCGTGGCTTAAGCCTAAACTCTCTAAGTGGACTTTTTGCACC…
114	-	J	JK	musMar05chr7-11096629-11095679	ATGCTTCCAAGTGACACCATCTTCCAGATCTTTCTCATATTCCAGTTTTGTCTTGGTGTCATAGGGAACTCATCACTGTTAATGTTGTATGTATACACTTTCTTCTTCAAGCCTCATTTAAAGAAGTTGATAGATTCAGTTTTTATGCACCTGACAATAGTTAATATGTCAACAATCATGTTCTCATTGATAAAAGATATCATGTTTTCCTTTAGAGTACCCAATTTTCTGGATGATATTGGTTGTAAGGCAGTTTTGTTTTCATTCAGAGTCAGCCGGGGTCTGTCCATCTGCACCACCTCTGTTCTAAGCACGTTCCAAGTCATCACCATCACTCCCAGTAACTCTAAGTGGGCCTCCTGGCTTAAGCCAAGACTCTCTACATGGATTTTTTCTTCC…
116	-	J	JK	musMar05chr7-11171381-11172331	ATGCCTCCAAGTGACACCATCTTCCAGATCTTTCTCATATTCCAGTTTTGTCTTGGTGTCATAGGGAACTCATCATTGTTAATGTTGTATGTATACACTTTCTTCTTCAAGCCTCATTTAAAGAAGTTGATAGATTCAGTTTTTATGCACCTGACAATAGTTAATATGTCAACAATCATGTTCACATTGTTAAAAGATATCATGTTTTCCTTTAGAGTACCCAATTTTCTGGACGATGTTGGTTGTAAGGCAGTTTTCTTTTCACTCAGAGTCAGTCGGGGTCTGTCCATCTGCACCACCTCTGTTCTAAGCACATCCCAAGTCATCACCATCACTCCCAATAATCCTACGTTTGTCTCCTGGCTTAAGCCAAGACTCTCTACATGGATTTTTTCTTCC…
117	V1rj2	J	JK	musMar05chr7-11212531-11213482	ATGTTTTCAAGTGACACATTCTTCCAGATCTTTCTCATATTCCAGTTTTGTCTTGGTGTGATAGGGAACTCATCACTGTTAATGTTGTATGTATACACTTTCTTCTTCAAGCCTCATTTTAAAAAGTTGGTAGATTCAGTTTTCATGCACCTGACAATAGTTAATATGTTGACAATCGCATTCACATTGATAAAAGATATCATGTTATCCTTTGGAGTACCAAATTTTCTGGATGATATCGGTTGTAAGACAGTTTTGTTTTCATTCAGAGTCAGCCGGGGTCTGTCCATCTGCACCACCTCTGTTCTAAGCACGTTCCAAGTCATCACCATCACTCCCAGTAACTCTAAGTGGGCCTCCTGGCTCAAGCCTAGACTCTCTACATGGATTTTTTCTTCC…
115	V1rk1	K	JK	musMar05chr7-11126039-11125152	ATGGGAAACTTGCTCCTCTTCATACTATACATGTACATCTTTTTAGTTCAGCCTCATCAGAAGAAGCCCGTAGATATGATCTTCACACATCTAATGCTTGTCAATGTTTTGAGCATCATGTTCAAGCTGATGCCAGATGTCATGAGATCCTTTGCAGTCAGGATCCTTTTCCATGATGTTGTATGTAAGGCAGTTTTGTATGCATACAGTGTTACTAGGGGCCTTTCCCTCTGTACTATCTTGCTACTAAGTGTATTTCAAGCCATCACTCTCAGTTCTAAACATTCCAAGTGGGCATGGCTTAAATCCAAGCTTGAGTCATGCATTTTTCCCTTATTCCTCATCATGTGGATCATCAACACATTTCTCTATCTTCCCATGGTTGAAAACATAAAGGGA…
99	V1rl1	L	EGL	musMar05chr7-8932561-8933457	ATGACCTCCAGAGACCTAACCTTGGGGATCTTTTTTCTGTCCCAGATTGTGCTAGGAATGCTGGGGAACTCAGCCTTGCTTTGTTGTTTTATCATCGCTGACTTCACTGGGGTCAGGACAAGGCCTATAGACCTAATTGTTAAACACCTGACCTGGGCCAACATCATGGTTGTTCTCTGCAAAGGAATCCCTCAGACAATGACTGCATTTGGTCATACATATTTTCTAGACGATATTACATGTAAACTTGTCTTTTATTTGCATAGAGTTTGCAGGGGATTTTCCCTTGGTTGCACATGTCTGTTGAGTGTCTTTCAGGCCATCACTATTAGCCTCAACAATTCCAAGTCAGCACAGTTCAAAGCCAGAGCTCCCAAAATCATTAGTTCTTCTCTGGTC…
